# Supplementary material for: Genetic Insights from Line × Tester analysis of Maize Lethal Necrosis testcrosses for developing multi-stress-resilient hybrids in Sub-Saharan Africa
Source: PLoS One. 2026 Feb 25;21(2):e0339252. doi: 10.1371/journal.pone.0339252 (PMC12935245; doi:10.1371/journal.pone.0339252)
Supplement: S1 File — S1 Table. BLUEs and BLUPs for 437 testcross hybrids and ten commercial checks evaluated under MLN disease pressure. S2 Table. BLUEs and BLUPs for 437 testcross hybrids and ten commercial checks evaluated under optimum conditions. S3 Table. BLUEs and BLUPs for 437 testcross hybrids and ten commercial checks evaluated undermanaged drought conditions. S4 Table. Mean performance of grain yield, MLN disease severity at different time intervals and other agronomic traits in best 20 testcross hybrids plus seven checks tested in multiple locations under MLN disease conditions. S5 Table. Mean performance of grain yield, and other agronomic traits in best 20 testcross hybrids plus seven checks tested in multiple locations under optimum conditions. S6 Table. Mean performance of grain yield, and other agronomic traits in best 20 testcross hybrids plus seven checks tested under managed drought conditions and their performance for GLS, TLB and GY under optimum and for MLN and GY under MLN disease pressure conditions. S7 Table. Specific combining ability effects of 437 testcross hybrids for grain yield under MLN disease pressure, optimum and managed drought conditions. (ZIP) [file pone.0339252.s001.zip › Supplementary Table S7.xlsx]

## Sheet: Sheet1
	Supplementary Table S7: Specific combining ability effects of 437 testcross hybrids for grain yield under MLN disease pressure, optimum and managed drought conditions
LINE	TESTER	SCA_Opt	SCA_Drought	SCA_MLN
CML495	CKLMARSI0037/CML543	0.407817	-0.0730938	2.50248e-14
CKLMARSI0029	CKLTI0133/CKDHL120312	0.365689	-0.0397594	2.94726e-14
CKDHL142425	CKLMARSI0037/CML543	0.333145	0.132186	2.16683e-15
CKDHL142425	CML543/CML494	0.324218	0.104879	-2.41863e-15
CKDHL142425	CML322/CML543	0.317029	0.230235	5.64549e-16
CKDHL120918	CKDHL0221/CML464	0.305772	-0.203096	1.6118e-14
CKLTI0139	CKLTI0043/CKDHL120312	0.290762	-0.0554445	-5.43889e-15
CKMLN150478	CKDHL120312/CML536	0.288562	0.00265806	6.86174e-15
CKLMLN150340	CKLTI0133/CKDHL120312	0.28457	0.148775	8.67983e-15
CKDHL140548	CKDHL120312/CKLTI0042	0.282317	-0.0209218	-4.42816e-15
CKLTI0230	CKSBL10060/CKDHL120312	0.250443	0.133756	-6.37043e-15
CKLTI0139	CKDHL0221/CML464	0.24817	-0.120542	1.27421e-14
CKMLN150478	CKDHL0221/CML464	0.247561	-0.0131017	3.16128e-15
CKLTI0043	CKLTI0138/CKLMARSI0022	0.246257	-0.00109022	-6.50027e-15
CKDHL142806	CKLTI0138/CKLMARSI0022	0.242551	0.0593267	6.68527e-15
CKSBL10194	CKLTI0137/CKLMARSI0022	0.223866	-0.0923964	6.19809e-17
CKDHL120341	CKLTI0137/CKLMARSI0022	0.221952	-0.00337031	4.32604e-15
CKDHL140910	CKLMARSI0037/CKLTI0139	0.215301	0.128088	2.01309e-15
CKDHL142445	CML322/CML543	0.20456	0.252675	1.13819e-14
CKLTI0134	CKLTI0043/CKDHL120312	0.201649	-0.00585118	-1.14255e-14
CML550	CKLTI0133/CKDHL120312	0.197099	0.287592	3.08923e-14
CKLTI0134	CKDHL120312/CML312	0.195013	0.00173244	2.5653e-14
CKDHL120694	CKDHL120312/CML536	0.193661	-0.0686627	3.51785e-15
CKDHL142806	CKLTI0227/CKDHL120918	0.191877	0.0354729	2.60062e-14
CKLTI0136	CKDHL0221/CKDHL120312	0.179712	0.0620449	-4.33676e-15
CKLTI0133	CKSBL10060/CKDHL120312	0.176997	-0.0180299	3.43607e-14
CML550	CKSBL10194/CKDHL120312	0.174814	0.111733	6.8798e-16
CKDHL140475	CKLTI0139/CKLTI0335	0.174693	0.110811	-9.26075e-15
CKDHL120358	CKLTI0138/CKLMARSI0022	0.174471	-0.05349	4.03042e-15
CKDHL140910	CML322/CML543	0.171647	-0.238135	-1.01109e-14
CKDHL120668	CKLTI0133/CKDHL120312	0.171338	0.0474223	2.20393e-14
CKLMLN150459	CKSBL10194/CKDHL120312	0.171253	0.0911595	1.03338e-14
CKLMLN150474	CKDHL0221/CKDHL120312	0.170864	0.0432441	1.40075e-14
CKDHL143607	CKLTI0138/CKLTI0330	0.163358	-0.0506382	-2.05847e-14
CKDHL140539	CKLTI0133/CKDHL120312	0.161923	-0.0130149	1.50187e-14
CKLMARSI0022	CKLTI0133/CKDHL120312	0.161509	0.0814407	-3.47488e-15
CKDHL120668	CKSBL10194/CKDHL120312	0.158175	0.0114198	1.92094e-15
CKLTI0133	CKDHL0221/CKDHL120312	0.157443	-0.118083	4.52689e-16
CKDHL141105	CKLTI0227/CKLMARSI0022	0.156904	-0.0907247	1.28965e-14
CKDHL120341	CKLTI0139/CKLTI0335	0.156495	0.0872504	4.19775e-15
CKMLN150478	CKLTI0043/CKDHL120312	0.15608	0.00434069	-1.23624e-15
CKLTI0136	CKDHL0221/CML464	0.155567	0.0816563	1.65642e-14
CKDHL120312	CKLTI0138/CKLMARSI0022	0.155524	0.0185174	2.33477e-14
CKDHL120668	CKSBL10205/CKDHL120312	0.149486	0.0753084	-2.80651e-15
CKDHL120341	CKDHL120918/CKLTI0136	0.147486	-0.129963	-1.15075e-14
CKDHL140548	CKSBL10205/CKDHL120312	0.146115	-0.100633	1.94973e-15
CKLTI0026	CKLTI0139/CKDHL120918	0.145781	-0.0606367	-1.68289e-14
CKDHL120312	CKLTI0138/CKLTI0330	0.14537	0.116279	2.39831e-14
CKSBL10205	CKLTI0139/CKDHL120918	0.144982	-0.0421342	7.70632e-15
CKDHL120341	CKLMARSI0037/CKLTI0139	0.144975	0.2593	3.59927e-15
CKDHL140475	CKLTI0137/CKLTI0330	0.144892	0.112191	7.8013e-16
CKDHL120918	CKSBL10194/CKDHL120312	0.144852	-0.0724566	-6.5498e-15
CKDHL120341	CKLTI0138/CKLTI0330	0.142422	-0.110505	3.37239e-15
CKLMLN150356	CKLTI0133/CKDHL120312	0.142195	0.266744	-1.34637e-14
CKSBL10205	CKLTI0227/CKDHL120918	0.141927	-0.0346712	-8.40917e-15
CKSBL10205	CML543/CML494	0.141902	0.0261147	-1.46227e-14
CKDHL142806	CKLTI0227/CKLMARSI0029	0.14061	-0.00291833	-9.79316e-15
CKDHL120312	CKLTI0139/CKLTI0335	0.139044	0.0420812	-1.54424e-14
CKSBL10194	CKDHL120918/CKLTI0136	0.138689	0.0619894	-3.19589e-15
CKDHL120341	CKDHL120918/CKLMARSI0022	0.138462	-0.145632	-2.01031e-14
CKLTI0133	CKDHL0221/CML464	0.136732	0.0560176	-6.02757e-15
CKDHL120918	CKLTI0133/CKDHL120312	0.13455	0.15271	2.74277e-14
CKDHL142806	CML543/CML494	0.132585	0.0428534	-4.88446e-15
CKLMLN150461	CKDHL120312/CKLTI0042	0.130051	0.141231	-2.72201e-15
CKSBL10205	CKDHL120918/CKLTI0138	0.128918	-0.0209795	2.61021e-14
CKDHL141105	CKDHL120918/CML494	0.126903	0.390638	-1.37481e-14
CKLTI0230	CKDHL120312/CKLTI0042	0.126726	-0.135935	8.84779e-15
CKDHL120358	CKLMARSI0037/CKLTI0139	0.124146	0.199641	-4.70251e-15
CKLMLN150356	CKLTI0043/CKDHL120312	0.123905	-0.0136985	9.01981e-15
CKDHL140700	CKLMARSI0037/CML543	0.123801	0.0314216	-2.06741e-15
CKDHL142806	CKLTI0139/CKDHL120918	0.122148	0.0563679	1.50973e-14
CKDHL120694	CKSBL10205/CKDHL120312	0.121559	-0.0155673	1.58425e-15
CKDHL140539	CKDHL0221/CML464	0.121001	-0.0362656	1.3378e-14
CKLMLN150478	CKDHL0221/CKDHL120312	0.118672	0.080118	-1.54635e-14
CML494	CKSBL10060/CKDHL120312	0.118629	0.00819765	-1.11149e-14
CKDHL120358	CKDHL120918/CKLMARSI0029	0.118212	0.15694	1.78725e-17
CKLMARSI0029	CKSBL10060/CKDHL120312	0.117452	0.0249137	-4.09908e-16
CML494	CKDHL120312/CML312	0.115864	0.0329415	3.80604e-15
CKLMLN150474	CKDHL120312/CKLTI0042	0.11239	0.0244802	8.5964e-15
CKDHL120668	CKDHL120312/CKLTI0042	0.112346	0.0075528	-1.92423e-14
CKLTI0134	CKDHL120312/CML536	0.11228	0.0543152	1.99953e-14
CKSBL10194	CKDHL120918/CKLMARSI0022	0.11111	0.0597293	-8.99687e-15
CKLTI0230	CKDHL120312/CML312	0.109444	-0.0525461	4.07878e-15
CKDHL120358	CKLTI0227/CKLMARSI0029	0.109327	0.063992	1.71138e-14
CKLTI0318	CKDHL120312/CKLTI0042	0.108109	-0.0862811	3.90444e-15
CKLTI0318	CKDHL0221/CML464	0.107276	-0.0467792	-5.89285e-15
CKDHL120312	CKLTI0137/CKLMARSI0022	0.106195	-0.246184	1.73419e-14
CKDHL140910	CKLTI0139/CKLTI0335	0.104101	0.121918	-1.52443e-15
CKLTI0043	CKLTI0139/CKDHL120918	0.103453	-0.13807	2.28001e-14
CKDHL142445	CML543/CML494	0.102568	-0.179674	3.15487e-15
CKLTI0230	CKDHL120312/CML536	0.102535	0.0347231	1.47353e-14
CKLTI0026	CKLTI0139/CKLMARSI0022	0.102409	-0.0631715	-5.03375e-15
CKDHL140910	CKLTI0227/CKLMARSI0022	0.101966	0.0835495	-1.09808e-14
CKLTI0136	CKDHL120312/CML312	0.101861	0.0697061	-1.23661e-15
CKDHL120341	CML543/CML494	0.101745	0.0613297	1.84606e-14
CKDHL140910	CKLTI0227/CKDHL120918	0.099999	0.115991	-9.74729e-15
CKLTI0230	CKDHL0221/CKDHL120312	0.0994494	0.147469	3.46717e-15
CKDHL140910	CKLTI0139/CKLMARSI0022	0.098922	0.231604	1.87118e-14
CKDHL140548	CKDHL120312/CML536	0.0963169	0.000556407	-9.46446e-15
CKSBL10205	CKLTI0137/CKLTI0330	0.093436	-0.068348	-8.41686e-15
CKDHL120341	CKDHL120918/CML494	0.0927855	-0.0754973	7.88891e-16
CKLTI0043	CKLTI0139/CKLMARSI0022	0.0926608	-0.00749648	-2.35498e-14
CKSBL10205	CKLTI0139/CKLTI0335	0.0919594	-0.0428112	-1.04254e-14
CML550	CKDHL120312/CML536	0.0910058	-0.0943485	6.45688e-15
CKDHL140539	CKDHL120312/CKLTI0042	0.0908663	-0.0660683	-7.99669e-15
CKSBL10205	CKLTI0227/CKLMARSI0022	0.0899982	0.119842	-8.11939e-15
CKDHL120668	CKSBL10060/CKDHL120312	0.0898665	0.0620205	1.16993e-15
CKDHL140910	CKDHL120918/CML494	0.0886627	-0.195366	4.92123e-16
CKDHL143607	CKLTI0227/CKLMARSI0022	0.0883997	0.180268	-1.27262e-14
CML550	CKDHL0221/CML464	0.0881005	-0.295364	1.40202e-14
CKLMLN150459	CKSBL10205/CKDHL120312	0.0879711	0.0571811	1.18345e-14
CKDHL140539	CKLTI0043/CKDHL120312	0.0872422	-0.101726	4.08025e-15
CKLTI0318	CKLTI0133/CKDHL120312	0.0851105	0.0442371	3.33129e-15
CKSBL10194	CML322/CML543	0.0849836	0.139704	-6.68645e-15
CKDHL120312	CKLMARSI0037/CKLTI0139	0.0833202	0.0986566	2.80161e-14
CKLMARSI0022	CKLTI0043/CKDHL120312	0.0829571	0.0168756	-9.61726e-15
CKDHL140700	CML322/CML543	0.0826933	-0.039856	-4.01005e-15
CKLTI0136	CKLTI0043/CKDHL120312	0.0798611	0.150495	1.6741e-14
CKDHL142425	CKLTI0227/CKLMARSI0029	0.0795692	-0.125531	-1.57641e-14
CKDHL141105	CKLTI0138/CKLTI0330	0.0791802	-0.00503698	-1.6087e-15
CKSBL10205	CKDHL120918/CKLMARSI0029	0.078374	0.0219862	-2.90979e-15
CKDHL120694	CKSBL10194/CKDHL120312	0.0779754	0.0310478	3.72279e-15
CKDHL140475	CKDHL120918/CKLMARSI0029	0.0779412	0.045114	8.14238e-15
CKDHL143607	CKLTI0137/CKLMARSI0022	0.0777363	0.0848645	-1.1074e-14
CKLMARSI0022	CKDHL0221/CKDHL120312	0.0763979	0.0144508	1.06191e-14
CKLTI0043	CKLTI0227/CKLMARSI0029	0.0761175	0.0722556	5.54161e-15
CML494	CKSBL10194/CKDHL120312	0.0759726	-0.120926	-1.75903e-14
CKDHL142806	CKLTI0227/CKLMARSI0022	0.0730024	0.156091	2.21921e-15
CKLMLN150461	CKSBL10060/CKDHL120312	0.0726311	0.152607	-2.28574e-14
CKLTI0026	CKDHL120918/CKLTI0136	0.0725175	0.00933876	1.50247e-14
CKLMLN150474	CKSBL10060/CKDHL120312	0.070161	0.0443155	-1.12435e-14
CKDHL120358	CKLTI0137/CKLTI0330	0.0697284	-0.0133478	-5.56502e-15
CKDHL140475	CKDHL120918/CKLMARSI0022	0.0690053	0.00498333	4.68655e-15
CKDHL140548	CKLTI0133/CKDHL120312	0.0687821	0.0289728	1.68966e-14
CKDHL120358	CKDHL120918/CKLMARSI0022	0.0687456	-0.0987788	-1.65695e-14
CKDHL140548	CKSBL10194/CKDHL120312	0.0685425	0.122972	2.11889e-15
CKLTI0026	CKDHL120918/CKLTI0138	0.0683075	0.0369807	-2.18182e-15
CKLTI0133	CKDHL120312/CML536	0.0670648	0.0245805	1.41072e-16
CML550	CKDHL120312/CML312	0.065915	-0.0964829	-2.98495e-15
CKDHL140910	CKLTI0138/CKLMARSI0022	0.0658111	-0.0204124	1.22491e-15
CKDHL140910	CKLMARSI0037/CML543	0.0650082	0.0298685	-9.83277e-15
CKLTI0043	CKLTI0137/CKLTI0330	0.0641356	-0.0589325	-1.40242e-14
CKDHL140539	CKDHL0221/CKDHL120312	0.0626744	0.0804719	6.06515e-15
CML550	CKLTI0043/CKDHL120312	0.0624845	0.000751226	8.76531e-15
CKLMARSI0029	CKSBL10194/CKDHL120312	0.0623104	-0.0368908	-7.79897e-15
CKDHL143607	CKLTI0137/CKLTI0330	0.0582805	0.146209	-1.62696e-14
CKLTI0136	CKSBL10194/CKDHL120312	0.0579941	0.0237783	-8.9525e-15
CKDHL140910	CKDHL120918/CKLTI0138	0.0561383	0.0263599	1.35906e-14
CKDHL120694	CKLTI0133/CKDHL120312	0.0553313	0.0884913	2.39672e-14
CKLTI0318	CKLTI0043/CKDHL120312	0.0535999	-0.058648	-7.04612e-15
CKDHL143607	CKDHL120918/CKLMARSI0029	0.0534439	0.019096	-1.06481e-14
CML494	CKLTI0043/CKDHL120312	0.0533875	0.0913599	3.29506e-14
CML494	CKDHL0221/CML464	0.0530694	0.114522	1.01843e-14
CKDHL140548	CKDHL0221/CKDHL120312	0.0521884	0.0727877	1.79564e-14
CKDHL140475	CKDHL120918/CKLTI0138	0.0521228	0.0407669	9.42294e-15
CKLMLN150474	CKLTI0043/CKDHL120312	0.051722	0.0354857	2.03568e-14
CKLTI0043	CKLTI0138/CKLTI0330	0.0514536	-0.0106818	7.51724e-15
CKSBL10194	CKDHL120918/CKLMARSI0029	0.0512521	0.109744	4.30514e-15
CKDHL141105	CKLTI0227/CKLMARSI0029	0.0510547	-0.0797671	-6.83914e-15
CKLTI0139	CKDHL120312/CML312	0.0505562	0.171343	2.55849e-14
CKMLN150478	CKSBL10194/CKDHL120312	0.0504432	0.0102654	-1.12702e-14
CKDHL143607	CKLTI0139/CKLMARSI0022	0.049906	-0.0430875	1.74273e-14
CKDHL140910	CKDHL120918/CKLMARSI0022	0.0476139	-0.01428	1.46698e-14
CKDHL141105	CKDHL120918/CKLTI0136	0.0475114	0.0388458	6.34535e-16
CKLMARSI0022	CKDHL120312/CML312	0.0470663	-0.0368859	1.10161e-14
CKSBL10194	CKLTI0139/CKDHL120918	0.0465638	-0.13083	3.99669e-15
CKDHL120312	CKLTI0137/CKLTI0330	0.0458675	0.110348	3.29976e-15
CKDHL142806	CKDHL120918/CKLTI0138	0.0458558	-0.0824291	-3.37794e-15
CKDHL120358	CKLTI0139/CKLMARSI0022	0.0450476	-0.167689	6.78725e-15
CKLMLN150459	CKLTI0043/CKDHL120312	0.0447341	-0.018466	-1.64258e-14
CKDHL120312	CKLTI0227/CKLMARSI0022	0.0438911	-0.314062	1.0727e-15
CKSBL10194	CKDHL120918/CKLTI0138	0.0427507	0.0205235	-1.1853e-14
CKLMLN150340	CKSBL10060/CKDHL120312	0.0426971	-0.204255	4.40464e-15
CKLTI0043	CKLTI0227/CKDHL120918	0.0389461	0.19508	1.01552e-14
CKLMLN150356	CKSBL10060/CKDHL120312	0.0375638	-0.0995188	-1.46246e-14
CKLTI0139	CKSBL10060/CKDHL120312	0.0370547	0.0407452	1.33387e-15
CKDHL142425	CKLTI0137/CKLMARSI0022	0.0364252	0.0569604	-1.12584e-14
CKDHL142806	CKLTI0137/CKLTI0330	0.0349484	-0.0353567	1.22253e-14
CML494	CKSBL10205/CKDHL120312	0.0349129	-0.0670905	-2.90552e-15
CKSBL10194	CKLTI0227/CKLMARSI0029	0.0346799	0.067935	6.03254e-15
CKSBL10194	CKLTI0138/CKLTI0330	0.0336978	0.0329802	3.52584e-15
CKDHL120312	CKLTI0139/CKLMARSI0022	0.0327261	0.148959	2.74025e-14
CKDHL140700	CKDHL120918/CML494	0.0317583	0.166675	8.49869e-15
CML495	CML322/CML543	0.0317526	0.119397	1.0751e-14
CKDHL120358	CKDHL120918/CKLTI0138	0.0307039	-0.131007	-2.59262e-14
CML494	CKDHL0221/CKDHL120312	0.0300578	0.06766	-1.81749e-14
CKLTI0134	CKDHL0221/CKDHL120312	0.0288148	0.0477819	-2.83448e-14
CKDHL142806	CKLMARSI0037/CML543	0.0286374	0.012096	-2.20883e-15
CKDHL142806	CKLMARSI0037/CKLTI0139	0.0271292	0.173573	-1.29553e-14
CKLTI0134	CKSBL10060/CKDHL120312	0.0268919	0.0291747	-4.29845e-16
CKLTI0318	CKSBL10205/CKDHL120312	0.0264859	0.0562412	-1.30097e-15
CKDHL141105	CKDHL120918/CKLMARSI0029	0.0264106	-0.07378	9.81505e-15
CKDHL140475	CKDHL120918/CML494	0.0261824	-0.26594	-6.70561e-15
CKLTI0133	CKSBL10194/CKDHL120312	0.0256138	-0.0253471	-1.14486e-14
CKDHL141105	CML322/CML543	0.0252875	0.0974618	-1.021e-14
CKSBL10205	CKDHL120918/CKLTI0136	0.0250419	0.094774	6.80513e-15
CKDHL143607	CKLMARSI0037/CKLTI0139	0.023962	-0.0629276	-1.15501e-14
CKLTI0134	CKSBL10205/CKDHL120312	0.023849	-0.0646999	3.60233e-15
CKSBL10194	CKLMARSI0037/CKLTI0139	0.0236813	-0.15686	2.58969e-15
CKDHL140539	CKDHL120312/CML312	0.0233749	0.028929	-1.01064e-14
CKDHL142425	CKDHL120918/CKLMARSI0022	0.0231203	0.0385346	1.05956e-14
CKLTI0043	CKLTI0137/CKLMARSI0022	0.0229462	-0.148356	-7.02243e-15
CKLMARSI0029	CKSBL10205/CKDHL120312	0.0221153	-0.124878	1.17363e-14
CKLMARSI0029	CKDHL0221/CKDHL120312	0.0220453	0.0176272	-1.79162e-15
CKLMLN150461	CKLTI0043/CKDHL120312	0.0216566	-0.181286	-8.64814e-15
CKLMARSI0022	CKDHL120312/CKLTI0042	0.0208775	0.0971544	1.21492e-14
CKDHL143607	CML543/CML494	0.0195583	0.0558506	3.91891e-15
CKDHL141105	CML543/CML494	0.0193653	0.162016	-5.1075e-15
CKLMARSI0029	CKLTI0043/CKDHL120312	0.018307	0.0309266	-5.05254e-15
CKLTI0139	CKSBL10205/CKDHL120312	0.0153716	0.0260696	1.73073e-17
CKDHL142425	CKDHL120918/CML494	0.0148381	0.0693417	8.83173e-15
CKDHL142806	CKLTI0139/CKLTI0335	0.0146311	-0.0890735	-1.23302e-14
CKLTI0026	CKLTI0227/CKDHL120918	0.0140362	0.107905	-2.00396e-15
CKDHL140475	CKLTI0227/CKLMARSI0022	0.0125973	0.0173482	-9.46009e-15
CKDHL140475	CKLTI0139/CKDHL120918	0.0118935	-0.0836189	9.9439e-15
CKDHL142425	CKDHL120918/CKLMARSI0029	0.0105052	0.0497604	3.08234e-14
CKLTI0139	CKDHL120312/CML536	0.00994743	-0.00254712	1.16277e-14
CKLMLN150340	CKSBL10205/CKDHL120312	0.00971938	0.153093	-1.54297e-14
CKDHL141105	CKLTI0139/CKDHL120918	0.00852573	0.105826	-4.04987e-15
CKSBL10194	CKLMARSI0037/CML543	0.00806124	0.060546	-4.84554e-15
CKDHL120312	CKDHL120918/CKLTI0136	0.0077932	-0.050513	1.17353e-14
CKDHL143607	CKDHL120918/CKLMARSI0022	0.00457208	-0.0244795	1.90766e-14
CKDHL140475	CKLTI0138/CKLTI0330	0.00432502	0.015377	-4.69682e-15
CKDHL120341	CKDHL120918/CKLMARSI0029	0.00357142	0.091784	-1.94719e-14
CKLMLN150474	CKSBL10194/CKDHL120312	0.00310215	0.0562659	9.62442e-15
CKSBL10205	CKLTI0138/CKLTI0330	0.0030289	0.210524	-4.56868e-15
CKDHL141105	CKLMARSI0037/CML543	0.00299567	0.181866	-8.52041e-15
CKLMLN150478	CKDHL120312/CKLTI0042	0.00273574	-0.0310319	2.40813e-14
CKDHL120341	CKLTI0139/CKLMARSI0022	0.00181522	0.0649744	-1.14635e-14
CKLTI0136	CKSBL10205/CKDHL120312	0.00137056	-0.0216481	3.02262e-15
CKLMLN150340	CKDHL0221/CKDHL120312	0.000985954	-0.181426	8.94718e-16
CKDHL140539	CKSBL10060/CKDHL120312	0.00022104	-0.0887772	-1.50253e-15
CKLTI0043	CKLTI0227/CKLMARSI0022	-0.0006995	0.0422584	-1.87847e-14
CKLTI0133	CKDHL120312/CML312	-0.00199981	0.0796085	7.96273e-15
CKLMARSI0022	CKDHL120312/CML536	-0.00223085	0.0958809	2.72583e-15
CKLMLN150461	CKDHL0221/CKDHL120312	-0.00246264	-0.22465	2.78868e-14
CKLTI0043	CKDHL120918/CKLTI0138	-0.00356221	0.094099	1.61124e-15
CKLMLN150356	CKSBL10205/CKDHL120312	-0.00598622	0.0803185	6.49949e-15
CKDHL120341	CKLTI0227/CKLMARSI0029	-0.00722929	0.0774796	9.63165e-15
CKLTI0026	CKDHL120918/CKLMARSI0029	-0.0079075	0.0394211	3.5378e-15
CKLMLN150356	CKDHL120312/CKLTI0042	-0.00962266	0.0395249	-6.19721e-15
CKMLN150478	CKSBL10060/CKDHL120312	-0.0101713	0.217218	1.18831e-14
CKDHL141105	CKLMARSI0037/CKLTI0139	-0.0102267	-0.0552409	-1.07784e-14
CKSBL10205	CKLTI0139/CKLMARSI0022	-0.0104908	-0.00290925	-3.26822e-15
CKDHL142806	CKLTI0139/CKLMARSI0022	-0.0114959	-0.101649	-3.12503e-15
CKLTI0318	CKDHL120312/CML312	-0.0141519	-0.0664674	-2.48856e-14
CKLTI0026	CKLTI0138/CKLTI0330	-0.0156148	-0.137808	-1.13386e-14
CKDHL140910	CKLTI0137/CKLMARSI0022	-0.0164274	0.185397	-2.29979e-14
CKLMARSI0029	CKDHL120312/CML536	-0.0176524	0.0408551	-2.59707e-14
CKDHL142445	CKDHL120918/CML494	-0.0220375	0.0934936	1.8031e-15
CKSBL10194	CKLTI0139/CKLMARSI0022	-0.0232063	-0.0124391	-2.00222e-14
CKLTI0026	CKDHL120918/CKLMARSI0022	-0.0236212	0.0607622	3.22167e-15
CKDHL120312	CKLTI0227/CKDHL120918	-0.0245875	-0.185611	-1.93573e-14
CKLMLN150459	CKDHL120312/CKLTI0042	-0.0256217	0.0449429	1.95772e-14
CKDHL120694	CKSBL10060/CKDHL120312	-0.0269514	-0.0826112	8.07888e-15
CKLTI0026	CKLTI0227/CKLMARSI0022	-0.0272575	-0.0592555	4.05007e-15
CKDHL140475	CKLTI0227/CKDHL120918	-0.0282277	0.0891781	2.73062e-15
CKDHL140475	CKLTI0139/CKLMARSI0022	-0.0286727	-0.00898385	-5.86291e-15
CKDHL140910	CKLTI0227/CKLMARSI0029	-0.0291032	0.086997	-2.51748e-14
CKLTI0026	CKLTI0227/CKLMARSI0029	-0.0306926	0.0391678	-5.06048e-15
CKDHL120341	CKLTI0137/CKLTI0330	-0.0310694	-0.137114	5.03493e-15
CKDHL120668	CKDHL0221/CKDHL120312	-0.0312937	0.0368034	1.60518e-14
CKDHL141105	CKLTI0139/CKLTI0335	-0.0318077	-0.143126	2.1155e-14
CKSBL10205	CKLTI0138/CKLMARSI0022	-0.0331436	-0.106028	-4.55868e-15
CKDHL140475	CKLTI0227/CKLMARSI0029	-0.0340385	0.0111042	3.72819e-15
CKDHL142425	CKLTI0139/CKDHL120918	-0.0342144	-0.161288	3.61808e-15
CKLTI0139	CKSBL10194/CKDHL120312	-0.0344773	-0.0183666	7.58347e-15
CKLTI0026	CKLTI0137/CKLTI0330	-0.0366983	-0.225455	-3.67013e-15
CKLTI0318	CKSBL10194/CKDHL120312	-0.0369079	0.245125	1.49582e-15
CKDHL120358	CKLTI0138/CKLTI0330	-0.0373638	0.0248566	-3.97682e-15
CKLMARSI0022	CKSBL10205/CKDHL120312	-0.0378491	0.105445	-2.26866e-14
CKDHL141105	CKLTI0138/CKLMARSI0022	-0.0387316	0.0431185	-3.0002e-15
CKDHL120358	CKLTI0139/CKLTI0335	-0.0393944	-0.113193	2.10083e-14
CKDHL140475	CKLTI0137/CKLMARSI0022	-0.0396681	-0.00619426	-4.01542e-15
CKDHL120312	CKLTI0139/CKDHL120918	-0.0405516	0.0910729	-1.63742e-14
CML550	CKSBL10205/CKDHL120312	-0.0416097	-0.0164896	-1.11997e-14
CKDHL120312	CML543/CML494	-0.0421393	0.140883	-7.77689e-15
CKLTI0136	CKDHL120312/CKLTI0042	-0.0425893	-0.223607	9.28142e-15
CKLMLN150461	CKSBL10194/CKDHL120312	-0.0428705	0.0386599	3.91849e-15
CKSBL10205	CKDHL120918/CML494	-0.0435379	-0.0888085	2.35719e-14
CKSBL10194	CKDHL120918/CML494	-0.0437163	0.113159	7.07533e-15
CKDHL120312	CML322/CML543	-0.0439465	0.0723133	-2.94464e-16
CKDHL120918	CKSBL10060/CKDHL120312	-0.0463909	-0.000603734	-1.62548e-15
CKDHL142425	CKLTI0138/CKLMARSI0022	-0.0472945	-0.129013	-1.45487e-14
CKDHL120341	CKLTI0227/CKLMARSI0022	-0.0475489	-0.106035	1.46189e-14
CKLMARSI0022	CKSBL10060/CKDHL120312	-0.0476426	-0.193492	-9.50262e-15
CKDHL120312	CKDHL120918/CKLMARSI0022	-0.0477754	0.111706	-1.24583e-14
CKSBL10194	CKLTI0227/CKDHL120918	-0.0477842	0.00893051	-1.04831e-14
CKDHL140475	CKDHL120918/CKLTI0136	-0.0479796	-0.0674637	-8.98632e-15
CKLTI0026	CKLTI0138/CKLMARSI0022	-0.0492811	0.031995	3.02092e-16
CKDHL140910	CML543/CML494	-0.0499702	-0.0742684	6.96928e-15
CKDHL120918	CKDHL0221/CKDHL120312	-0.0505807	0.0611306	-1.9409e-15
CKDHL142806	CKDHL120918/CML494	-0.05174	-0.0443418	3.32964e-15
CKLTI0026	CKLMARSI0037/CKLTI0139	-0.0524411	-0.0178997	2.07644e-14
CKDHL140548	CKDHL120312/CML312	-0.0526088	-0.0741192	-2.70759e-14
CKDHL141105	CKLTI0137/CKLMARSI0022	-0.0528902	-0.0720885	1.35897e-14
CKDHL120358	CKDHL120918/CKLTI0136	-0.0529153	0.207554	-1.0735e-14
CKLTI0230	CKSBL10205/CKDHL120312	-0.0530657	-0.141262	-5.65282e-15
CKDHL141105	CKLTI0227/CKDHL120918	-0.0535086	-0.199525	-3.78372e-16
CKDHL120312	CKLMARSI0037/CML543	-0.0544868	0.139343	-1.17716e-14
CKDHL143607	CML322/CML543	-0.0560221	-0.187017	-5.79394e-15
CKDHL120358	CKLTI0227/CKLMARSI0022	-0.0571663	-0.0876343	1.08858e-14
CKLMLN150340	CKLTI0043/CKDHL120312	-0.0578763	0.0715792	-1.0242e-14
CKDHL120918	CKSBL10205/CKDHL120312	-0.0609393	-0.0737233	2.63497e-15
CKDHL141105	CKLTI0137/CKLTI0330	-0.0632704	-0.175506	-1.54264e-14
CKLTI0133	CKLTI0043/CKDHL120312	-0.0633484	0.100434	-5.71756e-15
CKDHL143607	CKLTI0138/CKLMARSI0022	-0.0634274	-0.164825	-5.34923e-15
CKLTI0136	CKSBL10060/CKDHL120312	-0.0637115	0.0430069	1.11757e-14
CKDHL143607	CKDHL120918/CKLTI0138	-0.0647839	-0.0828803	7.97051e-15
CKDHL120668	CKDHL120312/CML536	-0.0654527	-0.147371	-2.05284e-14
CKLTI0043	CKDHL120918/CKLTI0136	-0.0655998	-0.00783218	-4.25043e-15
CKLTI0026	CKLTI0137/CKLMARSI0022	-0.0657433	0.027329	2.13187e-16
CKDHL140910	CKDHL120918/CKLTI0136	-0.0658175	-0.0917695	-3.49272e-16
CKLTI0043	CKDHL120918/CKLMARSI0029	-0.0664984	-0.0386805	-2.77432e-15
CML494	CKDHL120312/CML536	-0.066774	-0.0216862	3.30367e-14
CKDHL142445	CKLMARSI0037/CML543	-0.0674903	-0.0824005	-7.66943e-15
CKLMLN150459	CKDHL0221/CKDHL120312	-0.068295	0.0591294	4.65016e-17
CKLMLN150474	CKSBL10205/CKDHL120312	-0.0683495	-0.0161255	-9.65678e-15
CKSBL10194	CML543/CML494	-0.0686055	-0.069134	-1.9512e-15
CKLMLN150459	CKSBL10060/CKDHL120312	-0.0691654	-0.0291593	-2.90028e-15
CKLTI0134	CKDHL0221/CML464	-0.073898	0.111088	1.56672e-14
CKLMLN150461	CKSBL10205/CKDHL120312	-0.0757498	0.0996968	5.4421e-15
CKDHL143607	CKDHL120918/CML494	-0.0793801	-0.110504	-2.98407e-15
CKDHL143607	CKLTI0227/CKLMARSI0029	-0.0802274	0.0469108	4.48161e-15
CKLMLN150340	CKDHL120312/CKLTI0042	-0.080228	-0.00895679	-3.26593e-15
CKSBL10205	CKLMARSI0037/CML543	-0.0822801	-0.158594	-3.16705e-15
CKDHL140539	CKSBL10205/CKDHL120312	-0.0845872	-0.191428	-9.22363e-15
CKLMARSI0029	CKDHL120312/CML312	-0.084865	0.134878	1.80301e-14
CKDHL120694	CKDHL0221/CKDHL120312	-0.0849975	0.112072	-5.7512e-15
CKDHL142425	CKLTI0227/CKDHL120918	-0.0854154	0.0669327	-7.93661e-15
CKDHL143607	CKLMARSI0037/CML543	-0.0863776	0.129312	6.84473e-15
CKDHL140475	CKLMARSI0037/CKLTI0139	-0.0864499	-0.071583	-1.72526e-14
CKLTI0136	CKDHL120312/CML536	-0.0872683	-0.0799282	-1.26091e-14
CKDHL120341	CKLTI0227/CKDHL120918	-0.0877015	0.0572004	1.24805e-15
CKDHL120312	CKDHL120918/CKLTI0138	-0.089122	0.200938	2.6865e-15
CKDHL140700	CML543/CML494	-0.0894443	-0.0761965	6.51069e-15
CKDHL120358	CKLTI0137/CKLMARSI0022	-0.0906216	0.00641417	1.23025e-14
CKLTI0318	CKSBL10060/CKDHL120312	-0.0938155	-0.101497	-2.22949e-15
CKDHL143607	CKLTI0139/CKLTI0335	-0.0943089	0.159188	-1.00073e-15
CKDHL120312	CKDHL120918/CML494	-0.0949432	-0.226863	-2.10229e-14
CKLTI0026	CKLTI0139/CKLTI0335	-0.0975143	-0.143246	-7.6257e-15
CKLMLN150459	CKLTI0133/CKDHL120312	-0.0987232	-0.218397	-2.09451e-14
CKLMLN150356	CKSBL10194/CKDHL120312	-0.0987483	-0.130368	5.47985e-15
CKLTI0133	CKSBL10205/CKDHL120312	-0.100577	0.0718682	7.77007e-15
CKDHL143607	CKLTI0139/CKDHL120918	-0.101816	-0.028661	3.80431e-15
CKDHL142425	CKDHL120918/CKLTI0136	-0.102286	-0.0460165	-8.0827e-15
CKLMLN150461	CKLTI0133/CKDHL120312	-0.103607	-0.168916	-7.10346e-15
CKLTI0043	CKLMARSI0037/CKLTI0139	-0.103907	-0.129927	1.86452e-14
CKLTI0318	CKDHL120312/CML536	-0.105218	-0.0313829	-3.50153e-15
CKLTI0230	CKLTI0133/CKDHL120312	-0.105496	-0.164725	-1.38659e-14
CKDHL140475	CKLTI0138/CKLMARSI0022	-0.106466	0.114205	-4.82014e-15
CKMLN150478	CKDHL120312/CML312	-0.10781	-0.141129	-1.36122e-14
CKSBL10194	CKLTI0139/CKLTI0335	-0.108268	-0.153447	1.70341e-14
CKDHL142425	CKLTI0137/CKLTI0330	-0.108966	0.102087	1.45748e-14
CKLMARSI0022	CKDHL0221/CML464	-0.110464	-0.244068	-5.46694e-15
CKDHL140475	CML322/CML543	-0.113058	-0.0318887	2.07087e-14
CKDHL141105	CKDHL120918/CKLMARSI0022	-0.114849	-0.109818	6.5339e-15
CKDHL120668	CKDHL120312/CML312	-0.115151	0.0147141	4.52861e-15
CKDHL120694	CKLTI0043/CKDHL120312	-0.115708	0.0337291	-1.57247e-14
CKDHL140475	CML543/CML494	-0.118911	0.0797484	3.47093e-15
CKDHL142425	CKLTI0139/CKLTI0335	-0.120742	-0.0208212	-8.29946e-15
CKLTI0318	CKDHL0221/CKDHL120312	-0.122177	-0.00175058	1.57687e-14
CKDHL142425	CKLMARSI0037/CKLTI0139	-0.123317	-0.156151	6.94658e-15
CKDHL143607	CKLTI0227/CKDHL120918	-0.123377	-0.0719228	1.65049e-14
CKDHL120312	CKLTI0227/CKLMARSI0029	-0.124692	-0.0286063	-1.93193e-16
CKDHL141105	CKDHL120918/CKLTI0138	-0.126274	-0.00956643	1.85615e-14
CKLTI0230	CKDHL0221/CML464	-0.126441	0.147478	-5.52497e-15
CKDHL120312	CKDHL120918/CKLMARSI0029	-0.126466	-0.0427441	-5.23558e-15
CML550	CKDHL120312/CKLTI0042	-0.127825	0.0573169	-2.49119e-15
CKLMARSI0022	CKSBL10194/CKDHL120312	-0.127852	0.0105613	5.60091e-15
CKSBL10205	CML322/CML543	-0.127968	-0.0423051	-1.16515e-14
CKDHL140910	CKLTI0137/CKLTI0330	-0.128436	-0.00417786	2.06342e-14
CKDHL120694	CKDHL0221/CML464	-0.130572	-0.040559	-2.73329e-14
CKSBL10194	CKLTI0227/CKLMARSI0022	-0.130994	0.189464	1.28588e-14
CKDHL142806	CKDHL120918/CKLMARSI0022	-0.137743	0.0752142	-1.01971e-14
CKDHL142806	CML322/CML543	-0.139253	-0.0638044	-9.01379e-15
CKLMLN150340	CKSBL10194/CKDHL120312	-0.144181	-0.037136	5.80911e-15
CKSBL10205	CKLTI0227/CKLMARSI0029	-0.145642	-0.0572941	2.33901e-15
CKDHL120341	CML322/CML543	-0.146256	-0.0432214	-5.1585e-15
CKDHL140910	CKLTI0138/CKLTI0330	-0.148589	-0.0735264	2.1356e-14
CKDHL142806	CKDHL120918/CKLMARSI0029	-0.148613	0.00627006	-8.70736e-15
CKDHL120668	CKDHL0221/CML464	-0.149673	-0.165446	-1.25396e-14
CKDHL120358	CKLTI0139/CKDHL120918	-0.150189	0.11945	-1.28071e-14
CKLTI0043	CKLTI0139/CKLTI0335	-0.154565	0.0615513	1.26305e-14
CKDHL141105	CKLTI0139/CKLMARSI0022	-0.157259	-0.00669789	6.17091e-15
CKLMLN150474	CKLTI0133/CKDHL120312	-0.163279	-0.0897485	-2.61922e-14
CKDHL120694	CKDHL120312/CML312	-0.165205	-0.105935	-7.46133e-15
CKDHL120918	CKDHL120312/CML536	-0.165601	0.0579311	5.86568e-15
CKDHL140539	CKSBL10194/CKDHL120312	-0.169051	0.034888	-1.24012e-16
CKMLN150478	CKSBL10205/CKDHL120312	-0.169436	0.128141	1.90477e-14
CKLTI0230	CKSBL10194/CKDHL120312	-0.170899	0.0454466	-3.33487e-15
CKDHL142425	CKDHL120918/CKLTI0138	-0.173934	-0.0616692	1.16312e-15
CKDHL120341	CKLTI0139/CKDHL120918	-0.174553	0.032423	-3.25521e-15
CKLTI0043	CKDHL120918/CKLMARSI0022	-0.175337	0.0405526	-1.37516e-15
CKLMLN150356	CKDHL0221/CKDHL120312	-0.177776	-0.188859	-3.69422e-16
CKDHL140475	CKLMARSI0037/CML543	-0.177844	-0.00313241	-6.90595e-15
CKSBL10194	CKLTI0138/CKLMARSI0022	-0.178581	-0.1387	8.0992e-15
CKDHL143607	CKDHL120918/CKLTI0136	-0.178781	-0.0374311	1.90873e-14
CKDHL142425	CKLTI0138/CKLTI0330	-0.179899	-0.17461	-1.12938e-14
CKDHL120918	CKDHL120312/CML312	-0.182313	-0.00156473	1.68397e-15
CKDHL142806	CKDHL120918/CKLTI0136	-0.182491	-0.00954845	1.00756e-14
CKSBL10205	CKLMARSI0037/CKLTI0139	-0.185809	-0.00981376	-5.19222e-15
CKSBL10205	CKLTI0137/CKLMARSI0022	-0.186173	0.0915333	-5.80137e-15
CKDHL120358	CKLTI0227/CKDHL120918	-0.194507	-0.0699995	-4.7601e-15
CKDHL120918	CKDHL120312/CKLTI0042	-0.195461	0.0298697	-1.8826e-14
CKLTI0134	CKLTI0133/CKDHL120312	-0.195951	-0.0522395	-7.08181e-15
CKDHL140910	CKDHL120918/CKLMARSI0029	-0.199993	-0.0674976	3.21346e-15
CKDHL142425	CKLTI0139/CKLMARSI0022	-0.20137	-0.103786	3.85832e-15
CKSBL10205	CKDHL120918/CKLMARSI0022	-0.201397	0.0903635	1.62031e-14
CKDHL140539	CKDHL120312/CML536	-0.204109	0.22347	-2.17796e-14
CKLTI0139	CKDHL120312/CKLTI0042	-0.20725	0.0293679	-2.00883e-14
CKDHL140548	CKSBL10060/CKDHL120312	-0.20794	-0.00681984	2.93158e-15
CKDHL120341	CKDHL120918/CKLTI0138	-0.20902	0.0181489	-1.75815e-14
CKDHL142806	CKLTI0137/CKLMARSI0022	-0.209651	-0.088984	2.45576e-15
CKSBL10194	CKLTI0137/CKLTI0330	-0.21764	0.0215219	-7.46874e-15
CKMLN150478	CKLTI0133/CKDHL120312	-0.226663	-0.212685	-4.53324e-15
CKLTI0133	CKDHL120312/CKLTI0042	-0.226992	0.0178581	-3.20421e-15
CKDHL142425	CKLTI0227/CKLMARSI0022	-0.228415	0.00962971	-7.04738e-15
CKLTI0139	CKLTI0133/CKDHL120312	-0.228758	-0.061025	-2.72046e-14
CKDHL120341	CKLMARSI0037/CML543	-0.234814	-0.147123	1.52042e-15
CML550	CKSBL10060/CKDHL120312	-0.238592	0.220489	1.56584e-14
CKDHL142806	CKLTI0138/CKLTI0330	-0.239793	-0.0173957	8.42594e-16
CKDHL140548	CKLTI0043/CKDHL120312	-0.240733	0.165951	2.57863e-15
CKDHL120341	CKLTI0138/CKLMARSI0022	-0.241976	0.0883729	5.52463e-15
CKDHL120668	CKLTI0043/CKDHL120312	-0.242967	-0.0739358	4.19434e-15
CKLTI0230	CKLTI0043/CKDHL120312	-0.251817	0.0839982	1.77869e-14
CML495	CML543/CML494	-0.259116	-0.184141	-2.09739e-14
CKDHL140548	CKDHL0221/CML464	-0.261472	0.0785664	-1.42541e-14
CKLTI0133	CKLTI0133/CKDHL120312	-0.269379	-0.155459	-2.17734e-14
CKDHL140910	CKLTI0139/CKDHL120918	-0.301645	-0.0132009	-1.68779e-15
CKDHL120918	CKLTI0043/CKDHL120312	-0.303288	-0.118684	-1.8605e-14
CKLTI0134	CKSBL10194/CKDHL120312	-0.30566	-0.133684	-5.57604e-15
CKLMARSI0029	CKDHL0221/CML464	-0.314695	0.175339	-2.2154e-14
CML495	CKDHL120918/CML494	-0.343999	-0.0233423	-1.82444e-14
CKLTI0136	CKLTI0133/CKDHL120312	-0.347085	-0.0679449	-1.52476e-14
CML494	CKLTI0133/CKDHL120312	-0.376926	-0.147471	-2.06891e-14
CML550	CKDHL0221/CKDHL120312	-0.472067	-0.241368	-4.27805e-14
