# Supplementary material for: Genetic Insights from Line × Tester analysis of Maize Lethal Necrosis testcrosses for developing multi-stress-resilient hybrids in Sub-Saharan Africa
Source: PLoS One. 2026 Feb 25;21(2):e0339252. doi: 10.1371/journal.pone.0339252 (PMC12935245; doi:10.1371/journal.pone.0339252)
Supplement: S1 File — S1 Table. BLUEs and BLUPs for 437 testcross hybrids and ten commercial checks evaluated under MLN disease pressure. S2 Table. BLUEs and BLUPs for 437 testcross hybrids and ten commercial checks evaluated under optimum conditions. S3 Table. BLUEs and BLUPs for 437 testcross hybrids and ten commercial checks evaluated undermanaged drought conditions. S4 Table. Mean performance of grain yield, MLN disease severity at different time intervals and other agronomic traits in best 20 testcross hybrids plus seven checks tested in multiple locations under MLN disease conditions. S5 Table. Mean performance of grain yield, and other agronomic traits in best 20 testcross hybrids plus seven checks tested in multiple locations under optimum conditions. S6 Table. Mean performance of grain yield, and other agronomic traits in best 20 testcross hybrids plus seven checks tested under managed drought conditions and their performance for GLS, TLB and GY under optimum and for MLN and GY under MLN disease pressure conditions. S7 Table. Specific combining ability effects of 437 testcross hybrids for grain yield under MLN disease pressure, optimum and managed drought conditions. (ZIP) [file pone.0339252.s001.zip › Supplementary Table S1.xlsx]

## Sheet: Sheet1
	Supplementary Table S1: BLUEs and BLUPs for 437 testcross hybrids and ten commercial checks evaluated under MLN disease pressure
Type	Genotype	BLUP_GY	BLUE_GY	BLUP_MOI	BLUE_MOI	BLUP_AD	BLUE_AD	BLUP_SD	BLUE_SD	BLUP_pER	BLUE_pER	BLUP_rEPP	BLUE_rEPP	BLUP_EarAsp	BLUE_EarAsp	BLUP_MLN_1	BLUE_MLN_1	BLUP_MLN_2	BLUE_MLN_2	BLUP_MLN_3	BLUE_MLN_3	BLUP_MLN_4	BLUE_MLN_4
Experimental hybrids	(CKLMARSI0037/CKLTI0139)//CKDHL120312	3.6831	5.74648	14.503	16.4962	71.9062	70.5329	72.9394	69.3191	23.1992	13.5935	0.907596	0.953396	2.71811	1.77027	1.84183	1.49455	2.17758	1.74856	2.35918	1.50299	3.0911	2.49001
Experimental hybrids	(CKLTI0139/CKLMARSI0022)//CKDHL120312	3.48252	5.24337	14.0407	14.2452	70.8647	67.9761	73.3557	70.3805	21.0075	9.79857	0.888356	0.911731	2.71983	1.76304	1.84126	1.49439	2.05048	1.5312	2.51635	1.74576	2.45534	1.52085
Experimental hybrids	(CKLTI0138/CKLMARSI0022)//CKDHL120312	3.4711	5.21381	14.3545	15.7624	72.021	70.8117	74.6723	73.5293	21.5132	4.41492	0.94001	1.03442	2.7057	1.73143	1.846	1.50922	2.04092	1.51915	2.36896	1.50853	2.63446	1.78814
Experimental hybrids	(CKDHL120918/CKLTI0136)//CKDHL120312	3.38981	4.98633	14.1034	14.5502	70.7598	67.688	73.1608	69.9233	25.6779	17.8871	0.951997	1.05327	2.79688	1.96105	1.84398	1.50457	2.30917	1.97728	3.14011	2.78787	3.42226	3.00696
Experimental hybrids	(CKLTI0138/CKLTI0330)//CKDHL120312	3.33746	4.87359	13.8651	13.3751	71.3154	69.0613	73.8457	71.5474	19.3987	10.175	0.98757	1.15014	2.77623	1.87351	1.84164	1.49572	2.02485	1.48669	2.49785	1.7181	3.42328	2.97518
Experimental hybrids	(CKDHL120918/CKLTI0138)//CKDHL120312	3.33491	4.85104	13.7339	12.7531	70.7879	67.7813	73.8479	71.5653	24.2456	10.2149	0.922582	0.988164	2.74861	1.84664	1.91832	1.74229	2.06042	1.55567	2.67399	2.02256	2.77361	2.02125
Experimental hybrids	CKLTI0134//(CKDHL120312/CML312)	3.23607	4.59794	13.435	11.2851	71.9454	68.4378	74.5239	70.8179	26.4672	19.3735	0.966253	1.09502	2.92636	2.25777	1.84462	1.5061	2.47478	2.25571	3.25695	2.97806	3.57334	3.22134
Experimental hybrids	(CKDHL120312/CML536)//CML494	3.23112	4.59248	13.8776	13.438	72.6255	71.0632	75.0312	72.7442	21.7204	13.8	1.13063	1.48903	3.03858	2.50994	1.91566	1.73891	2.32999	2.01361	3.5467	3.44752	3.87894	3.67974
Experimental hybrids	(CKDHL120918/CKLTI0138)//CKDHL141105	3.17287	4.4302	14.4901	16.4194	73.4089	74.422	76.2087	77.3149	38.4686	39.95	1.12146	1.46524	3.06303	2.57491	1.84363	1.50563	2.12795	1.67989	3.1112	2.73749	3.75529	3.4988
Experimental hybrids	CKLTI0139//(CKDHL120312/CML312)	3.13266	4.32835	13.9111	13.6068	73.0852	72.9538	75.6722	75.1563	29.5021	25.95	0.986953	1.14704	3.13989	2.75601	1.8481	1.51466	2.38992	2.09513	3.29348	3.02237	3.61406	3.27675
Experimental hybrids	(CKDHL120918/CKLTI0138)//CKDHL140910	3.11519	4.29596	13.9705	13.9087	73.2531	73.8795	76.2356	77.2969	39.3013	41.25	1.02709	1.24114	3.28285	3.07196	1.84247	1.49857	2.34034	2.0173	3.5556	3.44485	3.89652	3.69843
Experimental hybrids	(CKLTI0133/CKDHL120312)//CML550	3.09107	4.22755	13.9484	13.7929	71.8547	67.9164	74.3369	69.9955	24.4392	15.8651	1.0033	1.18467	2.94934	2.29207	1.91738	1.74394	2.45688	2.22897	3.29481	3.02697	3.79216	3.55021
Experimental hybrids	(CKDHL120312/CML536)//CKLTI0134	3.0897	4.22317	13.5231	11.7228	71.9822	68.4449	74.4375	70.4209	23.5777	16.7	0.93277	1.0168	3.37387	3.28972	1.84084	1.49294	2.62567	2.49709	3.56096	3.46183	3.90805	3.71967
Experimental hybrids	(CKLTI0043/CKDHL120312)//CML494	3.07667	4.198	14.1695	14.8515	72.5856	70.8572	75.0872	72.9169	27.0523	22.125	0.962267	1.08821	3.0291	2.47891	1.84172	1.49469	2.33709	2.01124	3.30479	3.03666	3.81374	3.5664
Experimental hybrids	(CKSBL10060/CKDHL120312)//CML550	3.06617	4.1606	14.1005	14.5249	71.2762	65.6812	73.7953	67.9631	32.5763	30.75	0.8188	0.746497	3.1109	2.6702	1.84318	1.50158	2.173	1.75003	2.97061	2.50203	3.3948	2.9581
Experimental hybrids	(CKDHL120312/CML536)//CKLTI0230	3.05863	4.15165	13.96	13.8574	71.8394	67.8795	74.4239	70.4021	25.5632	19.8	0.954626	1.07102	2.87468	2.10335	1.84278	1.50099	2.60647	2.46284	3.59379	3.49656	4.10674	4.00373
Experimental hybrids	(CKDHL120918/CKLMARSI0029)//CKDHL120312	3.04909	4.12105	14.2302	15.1575	70.7524	67.5982	73.2278	70.0191	20.4705	9.0301	0.92309	0.995219	2.99179	2.39637	1.84374	1.50276	2.21603	1.81695	2.65761	1.98846	2.78576	2.0332
Experimental hybrids	(CKLTI0139/CKLTI0335)//CKDHL141105	3.05213	4.12092	14.0013	14.0455	73.2469	73.9177	75.8621	76.4089	26.5719	21.375	1.09012	1.38473	3.19028	2.86985	1.84684	1.51149	2.42364	2.16561	3.02541	2.58951	3.9737	3.82367
Experimental hybrids	(CKSBL10060/CKDHL120312)//CKLTI0133	3.02365	4.05432	14.3421	15.6944	71.4057	66.1959	73.7337	67.8023	26.716	21.6	0.850342	0.827476	3.24521	2.9911	1.91649	1.7411	2.58613	2.43815	3.41038	3.21751	3.72056	3.43779
Experimental hybrids	(CKDHL120312/CML536)//CML550	3.01053	4.02885	14.0752	14.4034	71.7764	67.654	74.5133	70.7551	30.0145	26.75	0.966512	1.10124	2.98392	2.37327	1.92133	1.7537	2.64968	2.54627	3.45463	3.28668	3.95016	3.7831
Experimental hybrids	(CKLTI0137/CKLMARSI0022)//CKDHL120312	3.00095	4.00633	13.7197	12.6808	70.1235	66.028	73.6418	71.0227	25.7868	14.1851	0.909605	0.964012	2.93577	2.26347	2.15371	2.50233	2.77247	2.74002	3.42973	3.2415	3.9143	3.71972
Experimental hybrids	(CKLMARSI0037/CKLTI0139)//CKLTI0043	3.00277	3.99601	13.6599	12.3872	72.0834	70.9754	74.6809	73.5392	34.3536	33.525	1.00657	1.18759	3.36544	3.27113	1.91897	1.7462	2.58765	2.44428	3.68802	3.68086	4.20253	4.17149
Experimental hybrids	CKLTI0230//(CKDHL120312/CML312)	2.98372	3.94891	14.1477	14.759	71.7025	67.381	74.3882	70.2428	36.1149	36.275	0.895713	0.928646	2.97796	2.37046	1.91681	1.73944	2.43694	2.18654	3.39737	3.20159	3.87835	3.6883
Experimental hybrids	(CKLTI0139/CKLMARSI0022)//CKDHL140910	2.97326	3.91728	14.1907	14.9818	72.3275	71.6623	74.949	74.2404	29.1018	25.325	0.990446	1.15023	3.31293	3.15194	1.99652	1.99738	2.75723	2.73177	3.57593	3.49552	3.90408	3.72661
Experimental hybrids	(CKLMARSI0037/CKLTI0139)//CKDHL140910	2.97001	3.9045	14.001	14.042	73.9304	75.6273	76.691	78.4309	40.9184	43.775	0.949932	1.04916	3.40766	3.39006	1.91905	1.74483	2.71936	2.65597	3.65598	3.63404	3.99336	3.86068
Experimental hybrids	(CKDHL0221/CML464)//CML550	2.96158	3.90152	13.6829	12.5112	72.5223	70.6356	75.4746	74.3898	21.3521	13.225	0.956254	1.07247	3.14946	2.76387	1.99728	1.99927	2.6239	2.49485	3.58253	3.49575	4.08143	3.97683
Experimental hybrids	(CKDHL0221/CML464)//CKLTI0136	2.95857	3.88814	13.6333	12.2626	73.5455	74.7973	76.4194	78.0329	33.7519	31.8933	1.06416	1.33021	3.40023	3.35205	1.84543	1.50605	2.78227	2.74498	3.58939	3.49942	4.1332	4.04961
Experimental hybrids	(CKDHL120918/CKLTI0136)//CKDHL143607	2.95398	3.87609	14.3118	15.5556	71.7699	70.0716	74.2726	72.4753	20.6126	9.14418	1.00257	1.17974	3.09126	2.62462	1.84846	1.51664	2.62403	2.50165	3.28536	3.00971	3.76598	3.49935
Experimental hybrids	(CKSBL10060/CKDHL120312)//CKLTI0136	2.94589	3.86643	14.352	15.7382	72.5259	70.6478	75.2008	73.3471	35.8816	34.9149	0.935373	1.03428	3.28456	3.06581	1.91644	1.73982	2.73916	2.69204	3.72293	3.72813	3.92024	3.73004
Experimental hybrids	(CKLTI0043/CKDHL120312)//CKLTI0230	2.94491	3.85359	14.0734	14.4	71.8225	67.8187	74.3378	70.0277	25.3377	17.3095	0.861174	0.848047	2.98307	2.37557	1.84522	1.50772	2.35084	2.03366	3.46431	3.29136	3.95162	3.77048
Experimental hybrids	CML550//(CKDHL120312/CML312)	2.94215	3.84697	13.8412	13.2761	71.2846	65.7401	74.0541	68.9689	22.8201	12.9622	0.896153	0.929946	2.88071	2.14134	1.91942	1.74711	2.66979	2.57444	3.15278	2.79335	3.79432	3.54999
Experimental hybrids	(CKDHL120918/CKLTI0138)//CKSBL10205	2.9419	3.83724	14.4663	16.3128	71.9862	70.6979	74.791	73.7799	25.0828	19.05	0.985058	1.13493	3.09534	2.65922	1.84326	1.49987	2.57518	2.41534	3.5377	3.43514	4.05349	3.94583
Experimental hybrids	(CKLTI0139/CKDHL120918)//CKLTI0043	2.9334	3.81521	13.9275	13.6798	74.8356	77.9084	78.1182	81.8817	25.6913	20	1.12507	1.47002	3.21665	2.92973	1.84465	1.50544	2.22429	1.82896	3.31273	3.05989	3.83578	3.61536
Experimental hybrids	(CKLTI0043/CKDHL120312)//CKLTI0136	2.92678	3.81278	14.1502	14.7673	72.0005	68.551	75.0448	72.7869	51.4555	66.9679	0.875648	0.884372	3.45335	3.45385	1.99881	2.00334	3.05774	3.22865	3.85896	3.94792	4.2284	4.19492
Experimental hybrids	(CKLTI0138/CKLTI0330)//CKDHL140910	2.92729	3.80234	13.8313	13.2212	73.3649	74.1991	75.8323	76.3573	34.3696	33.55	1.06543	1.33141	3.33444	3.19598	1.84212	1.50062	2.42775	2.17864	3.2561	2.97367	3.5609	3.20799
Experimental hybrids	(CKDHL120918/CKLMARSI0029)//CKDHL142425	2.92198	3.78808	14.6696	17.3144	71.4429	69.4408	73.9028	71.7174	34.4017	33.6	0.968372	1.09997	3.10721	2.6683	1.8419	1.49779	2.42885	2.17538	3.25192	2.9652	3.87584	3.67419
Experimental hybrids	(CKLTI0139/CKDHL120918)//CKDHL120312	2.91544	3.77472	14.1204	14.623	71.1139	68.6728	73.6652	71.1995	24.3162	10.3649	0.877468	0.893631	3.09271	2.62918	1.84347	1.50318	2.25264	1.87143	2.56354	1.82283	3.02973	2.3803
Experimental hybrids	CKLTI0136//(CKDHL120312/CML312)	2.90463	3.74898	13.787	13.0055	73.293	73.7446	76.2411	77.379	26.4246	19.3299	0.978958	1.12969	3.04657	2.52177	1.84461	1.50676	2.36367	2.06181	3.44771	3.2735	3.94255	3.76823
Experimental hybrids	(CKLTI0139/CKLTI0335)//CKDHL120312	2.90427	3.74119	14.0765	14.4228	70.7975	67.7727	73.3203	70.2728	23.0814	15.925	0.893039	0.924903	2.9315	2.26792	1.8409	1.49405	2.02842	1.50687	2.34701	1.4815	3.09551	2.50329
Experimental hybrids	(CKDHL120918/CKLMARSI0029)//CKDHL141105	2.90325	3.7338	14.189	14.9738	74.2401	76.3695	76.9075	78.9076	40.0378	42.4	1.04267	1.26817	3.23091	2.9734	1.84536	1.50516	2.74282	2.69713	3.69737	3.69457	3.86979	3.67398
Experimental hybrids	CML494//(CKDHL120312/CML312)	2.88698	3.70952	14.0984	14.5155	72.5479	70.8606	75.0298	72.7579	20.5515	11.975	0.949329	1.05893	2.82296	1.99646	1.84164	1.49742	2.30837	1.98	3.12731	2.75547	3.58724	3.23945
Experimental hybrids	(CKDHL0221/CML464)//CKLTI0134	2.88646	3.70472	13.6757	12.4706	73.6931	75.324	76.6568	78.9295	34.1775	33.25	1.02394	1.23124	3.24179	2.97647	1.84364	1.50304	2.50293	2.29373	3.29317	3.01326	4.2616	4.24808
Experimental hybrids	(CKLMARSI0037/CKLTI0139)//CKLTI0026	2.88768	3.68876	13.872	13.4281	73.6611	75.0262	76.4806	77.9787	44.6332	49.575	0.947156	1.04794	3.45018	3.48197	1.84028	1.49358	2.17602	1.75334	3.41911	3.25313	3.59772	3.27393
Experimental hybrids	(CKDHL120918/CKLMARSI0022)//CKDHL140910	2.88574	3.68772	14.4737	16.349	71.1454	68.6533	74.3128	72.6932	22.6651	15.275	0.977568	1.11159	3.35338	3.26158	2.00193	2.01256	2.80094	2.7976	3.59393	3.52924	4.28235	4.30353
Experimental hybrids	(CKDHL120918/CKLMARSI0022)//CKDHL120312	2.88202	3.68317	14.1561	14.7967	69.7134	65.0028	72.3615	67.947	22.5895	12.5611	0.926073	0.995	3.13143	2.72724	1.84372	1.50199	1.99	1.43492	2.32725	1.45761	2.71604	1.92927
Experimental hybrids	(CKLTI0139/CKDHL120918)//CKDHL142806	2.87308	3.67532	13.8562	13.2271	76.2958	81.6258	79.1053	84.3187	29.0377	25.225	1.02881	1.24504	3.4657	3.49577	1.84437	1.50283	2.36637	2.05578	3.31171	3.04477	3.82121	3.57447
Experimental hybrids	(CKDHL120312/CML536)//CKMLN150478	2.87327	3.67464	13.6408	12.2934	72.2975	69.6924	74.8642	71.9771	24.0901	17.5	0.976517	1.12621	3.27563	3.05589	1.83931	1.49236	2.41891	2.16078	3.71937	3.72303	4.0692	3.96225
Experimental hybrids	(CKSBL10060/CKDHL120312)//CKMLN150478	2.86835	3.668	14.033	14.198	71.9445	68.2883	74.3056	69.8839	23.8933	14.9424	0.885983	0.907815	3.26064	3.01103	1.84341	1.49987	2.51251	2.29888	3.43723	3.24891	3.9133	3.71795
Experimental hybrids	(CKDHL120312/CKLTI0042)//CKLMLN150478	2.86591	3.65507	14.0267	14.1673	72.0177	68.6188	75.0664	72.8471	23.1072	13.7792	0.920695	0.989936	3.46352	3.48091	1.84271	1.49727	2.37157	2.05924	3.45272	3.27356	3.9688	3.7954
Experimental hybrids	(CKDHL120918/CKLTI0138)//CKDHL143607	2.86836	3.64476	14.3404	15.7007	72.4058	71.8461	74.6152	73.4073	19.2101	6.84945	0.973634	1.10751	3.18935	2.8786	1.84024	1.49232	2.4508	2.21493	3.41656	3.24138	3.55694	3.21043
Experimental hybrids	(CKLTI0043/CKDHL120312)//CML550	2.86217	3.63134	14.0283	14.1716	71.4964	66.5533	74.0079	68.8048	27.2733	20.9236	0.932725	1.01406	3.23017	2.96001	1.91852	1.7454	2.75044	2.71941	3.41497	3.23931	4.05944	3.96899
Experimental hybrids	(CKDHL120918/CKLTI0136)//CKDHL140910	2.85812	3.62956	14.3338	15.6601	71.5129	69.6451	74.1992	72.476	33.1848	31.7	0.989948	1.15635	3.24996	2.99662	1.91904	1.75118	2.25426	1.89551	3.2467	2.96417	3.56207	3.2077
Experimental hybrids	(CKDHL120918/CKLTI0136)//CKDHL141105	2.86038	3.62689	14.1258	14.6337	73.608	74.8419	76.3144	77.5567	30.1906	27.025	1.00129	1.1813	3.36211	3.26583	1.92173	1.7569	2.41676	2.16382	3.12445	2.76696	3.77091	3.52394
Experimental hybrids	(CKDHL120312/CML536)//CKLTI0139	2.85573	3.62335	13.8969	13.5449	72.0084	68.5706	74.6846	71.3358	26.0435	20.55	0.960612	1.08778	3.27822	3.0656	1.91669	1.74089	2.72208	2.67077	3.71378	3.72221	4.0669	3.96765
Experimental hybrids	(CKDHL120918/CKLTI0136)//CKDHL142806	2.85191	3.60232	14.3548	15.7746	72.8034	72.8699	75.4317	75.4211	34.4337	33.65	1.05501	1.30306	3.40861	3.38163	1.84033	1.49374	2.15431	1.72333	3.42598	3.25828	3.8911	3.71464
Experimental hybrids	(CKLTI0227/CKLMARSI0022)//CKDHL120312	2.83442	3.57588	14.0528	14.2909	70.1285	65.9936	71.8424	66.639	25.827	2.74027	0.895734	0.933154	2.70839	1.73193	2.15621	2.50945	2.92769	2.99651	3.28265	2.99525	3.12164	2.52115
Experimental hybrids	(CKLTI0043/CKDHL120312)//CKLMLN150474	2.83001	3.55623	13.8568	13.3359	72.3071	69.7426	75.1853	73.305	27.2696	20.7936	0.90597	0.953341	2.90833	2.22274	1.84746	1.51136	2.61906	2.47672	3.73867	3.74942	4.11441	4.02514
Experimental hybrids	(CKLTI0133/CKDHL120312)//CKDHL120918	2.81922	3.52455	13.8122	13.1194	72.2011	69.4974	74.9027	72.3291	22.729	12.9257	0.929582	1.01352	3.11525	2.6911	1.84481	1.50833	2.31864	1.99694	2.98761	2.52544	3.47179	3.06127
Experimental hybrids	CKLMARSI0029//(CKDHL120312/CML312)	2.81555	3.51862	13.7236	12.6943	71.8165	67.781	74.4247	70.3812	45.2256	50.5	0.826073	0.770751	3.44938	3.4621	1.91905	1.74605	2.79494	2.78458	3.59157	3.50916	4.13657	4.0652
Experimental hybrids	(CKLTI0139/CKLMARSI0022)//CKDHL141105	2.80968	3.50631	14.0445	14.2389	73.555	74.644	76.1228	77.0523	33.0086	31.425	0.976668	1.1252	3.10625	2.66334	1.92089	1.7535	2.46064	2.23454	3.5539	3.46427	3.72278	3.44407
Experimental hybrids	(CKDHL120918/CKLMARSI0029)//CKDHL140910	2.80849	3.49654	14.1236	14.6434	71.8044	70.2366	74.34	72.6829	48.7001	55.925	1.03904	1.26143	3.35937	3.26417	1.84372	1.50158	2.46963	2.24281	3.3919	3.19398	3.88747	3.69363
Experimental hybrids	CKLTI0133//(CKDHL120312/CML312)	2.80127	3.48888	13.6754	12.4601	71.9385	68.2895	74.4672	70.5192	25.8674	20.275	0.899717	0.944901	3.37468	3.27755	1.84267	1.5015	2.33723	2.01349	3.42942	3.23336	3.73807	3.45121
Experimental hybrids	CKDHL120918//(CKDHL120312/CML312)	2.80274	3.48752	13.8106	13.1057	72.7498	71.5632	75.2916	73.7442	25.2004	17.2256	0.930257	1.01362	3.0343	2.49756	1.92414	1.76295	2.49024	2.28342	2.96304	2.4955	3.40412	2.96136
Experimental hybrids	(CKLTI0138/CKLMARSI0022)//CKDHL140910	2.79477	3.4734	13.9814	13.9542	73.0458	73.446	75.5714	75.7406	30.5108	27.525	1.03923	1.27366	3.31434	3.14683	1.99751	2.00254	2.6418	2.53615	3.13372	2.7627	3.60224	3.2568
Experimental hybrids	(CKLTI0139/CKLMARSI0022)//CKDHL143607	2.79424	3.46572	14.0458	14.2761	72.5333	72.1564	75.2356	74.9365	27.9169	23.475	0.9333	1.02345	3.26219	3.03424	1.83513	1.47947	2.10346	1.63303	3.07741	2.68159	3.53427	3.16609
Experimental hybrids	(CKDHL120312/CML536)//CKDHL120918	2.78208	3.43057	13.8944	13.5365	72.2621	69.6551	75.1288	73.1874	42.6477	46.475	0.901284	0.94766	3.17897	2.83824	1.84365	1.50377	2.18754	1.76448	2.99352	2.53097	3.29771	2.79091
Experimental hybrids	(CKDHL0221/CML464)//CKDHL120918	2.78362	3.42993	13.9382	13.7456	73.6198	75.2971	73.897	68.3542	32.4482	30.55	1.04214	1.27656	3.4086	3.37615	1.91686	1.74222	2.29326	1.95439	3.11634	2.74276	3.59471	3.25568
Experimental hybrids	(CKDHL120918/CKLMARSI0022)//CKDHL143607	2.77956	3.42669	14.1994	15.0171	71.1281	68.6418	73.6453	71.1147	23.1614	16.05	0.974433	1.11724	3.21435	2.90955	1.8458	1.50855	2.36691	2.06289	3.01485	2.56745	3.64069	3.31965
Experimental hybrids	(CKLTI0139/CKDHL120918)//CKDHL140910	2.76908	3.4006	14.0942	14.5107	72.9785	73.3384	75.6764	76.0483	30.7009	26.9139	1.06121	1.32472	3.29922	3.10343	1.83864	1.48903	2.31111	1.97095	3.44658	3.26177	3.79083	3.53045
Experimental hybrids	(CKSBL10205/CKDHL120312)//CKMLN150478	2.76616	3.39749	13.6929	12.5336	72.5478	70.7654	75.0882	72.9427	25.6912	14.7321	0.939953	1.0418	3.21036	2.89748	1.83734	1.48499	2.58759	2.44062	3.58015	3.49293	3.92872	3.74141
Experimental hybrids	(CKDHL0221/CML464)//CML494	2.76894	3.39367	13.4394	11.3185	73.7512	75.6825	76.6361	78.9377	22.7936	12.8808	0.99311	1.16269	3.23114	2.96514	1.91774	1.74589	2.79499	2.80039	3.59759	3.52493	4.08315	3.99229
Experimental hybrids	(CKLMARSI0037/CKLTI0139)//CKDHL142425	2.76696	3.38628	13.8125	13.1235	72.5652	72.1987	75.35	75.2019	26.5239	21.3	0.972859	1.11045	3.27703	3.07137	1.99472	1.99178	2.27496	1.92061	3.41839	3.23994	3.74351	3.48211
Experimental hybrids	(CKDHL120312/CKLTI0042)//CKLTI0136	2.76257	3.38473	13.9917	13.999	73.1568	73.2031	76.2538	77.4133	22.3386	12.1297	0.880537	0.896985	3.3777	3.27749	1.92125	1.75478	2.63036	2.51006	3.5958	3.5084	4.25247	4.2351
Experimental hybrids	(CKDHL120918/CKLTI0138)//CKLTI0043	2.76787	3.38466	14.0745	14.4018	73.6796	75.0776	76.217	77.4058	30.3187	27.225	1.06685	1.32906	3.33823	3.21913	1.84139	1.49726	3.22813	3.52349	3.87319	3.99143	4.37748	4.44906
Experimental hybrids	(CKLTI0137/CKLTI0330)//CKDHL120312	2.75863	3.37919	13.7885	13.0076	73.2756	74.0447	75.9367	76.6874	22.4549	7.8179	0.886148	0.917174	3.05118	2.5253	2.15204	2.49882	2.8997	2.94947	3.71865	3.71737	3.92345	3.7359
Experimental hybrids	(CKLMARSI0037/CKLTI0139)//CKDHL141105	2.7627	3.37244	14.2444	15.2396	73.9432	75.63	77.2494	79.7699	45.8981	51.55	0.960473	1.07588	3.32787	3.18724	1.99509	1.99005	2.89554	2.95071	4.01106	4.20172	4.39024	4.45442
Experimental hybrids	(CKDHL120918/CKLMARSI0022)//CKDHL141105	2.75187	3.35001	14.0753	14.403	73.9097	75.7686	76.8994	79.0967	55.2329	66.125	0.969984	1.11083	3.55995	3.71953	1.914	1.73152	2.46978	2.24612	3.41382	3.22769	3.92156	3.74931
Experimental hybrids	(CKLTI0139/CKLTI0335)//CKLTI0043	2.75036	3.34693	14.039	14.2393	76.078	81.1741	78.6583	83.3381	32.2881	30.3	1.04026	1.27419	3.49167	3.56599	1.84153	1.4993	2.33433	2.02117	3.31072	3.05359	3.93807	3.76705
Experimental hybrids	(CKLTI0139/CKLTI0335)//CKDHL140910	2.74352	3.33722	13.8146	13.1456	73.4644	74.4282	76.0409	76.8345	33.425	32.075	1.01331	1.20624	3.18768	2.85147	1.92113	1.75304	2.65263	2.54373	3.44683	3.26326	4.09538	3.99808
Experimental hybrids	(CKDHL120918/CKLTI0136)//CKLTI0026	2.7482	3.33636	13.7316	12.7261	71.7541	70.1937	75.2269	74.9272	34.914	34.4	1.03205	1.24411	3.3553	3.26561	1.84224	1.4985	2.45938	2.22396	3.38543	3.1953	3.91019	3.73895
Experimental hybrids	(CKDHL120312/CKLTI0042)//CKLTI0230	2.74542	3.33446	14.1161	14.6056	71.5002	66.5416	74.4201	70.3358	35.5951	34.9321	0.876828	0.882603	3.20313	2.88483	1.84296	1.50249	2.45524	2.22676	3.56331	3.48061	4.04075	3.93931
Experimental hybrids	(CKDHL0221/CML464)//CKLTI0139	2.741	3.32099	13.6508	12.3443	73.5932	75.0571	76.4662	78.2429	29.9024	26.575	0.917271	0.979024	3.4214	3.40861	1.91933	1.74732	2.6408	2.53207	3.58837	3.51715	3.91004	3.73543
Experimental hybrids	(CKDHL120918/CKLTI0138)//CKDHL142806	2.73992	3.32035	14.0095	14.0955	74.0535	75.9836	76.7863	78.6887	38.917	40.65	0.980412	1.12895	3.35819	3.25662	1.99812	1.99973	2.50095	2.28352	3.59838	3.5213	3.92987	3.74992
Experimental hybrids	(CKLTI0227/CKLMARSI0029)//CKDHL120312	2.73266	3.30548	14.0468	14.2708	69.7503	65.1717	72.2406	67.6898	26.7394	16.7575	0.904226	0.950695	3.35223	3.24192	2.15783	2.51287	2.68194	2.58622	3.01409	2.56567	3.33132	2.8524
Experimental hybrids	(CKLTI0139/CKDHL120918)//CKDHL141105	2.73015	3.29568	14.6862	17.3817	73.8175	75.4235	76.5448	78.1548	33.6171	32.375	1.01019	1.20053	3.38336	3.32118	1.92335	1.76116	2.47854	2.26891	2.96559	2.49852	3.61487	3.28733
Experimental hybrids	(CKLTI0138/CKLMARSI0022)//CKDHL141105	2.72464	3.29267	13.8247	13.1784	74.0038	75.8161	76.7703	78.6712	34.802	34.225	1.0143	1.21582	3.33863	3.19632	1.84173	1.49801	2.45839	2.21671	3.26668	2.97715	3.75705	3.48308
Experimental hybrids	(CKSBL10060/CKDHL120312)//CKLTI0134	2.72131	3.27592	14.1982	15.0023	71.7519	67.551	74.2637	69.7869	29.1498	25.4	0.921572	0.992267	3.24331	2.98288	1.99591	1.99612	2.92884	3.02098	3.7172	3.72579	4.24834	4.23952
Experimental hybrids	(CKLTI0138/CKLMARSI0022)//CKDHL142806	2.69795	3.2142	14.0524	14.302	73.3595	74.1809	76.0651	76.9244	31.4235	28.95	1.04893	1.29139	3.43152	3.43015	1.8425	1.50162	2.28729	1.94586	3.36305	3.15092	3.84437	3.63214
Experimental hybrids	(CKDHL120918/CKLTI0138)//CKDHL142425	2.69937	3.21229	13.9911	14.0031	71.7931	70.2363	74.6662	73.5152	26.62	21.45	0.939953	1.02604	3.40857	3.38339	1.92249	1.75343	2.58483	2.42625	3.54533	3.4427	4.07019	3.96697
Experimental hybrids	(CKLTI0227/CKDHL120918)//CKDHL142806	2.69368	3.20127	14.1457	14.7425	73.961	75.7494	76.6089	78.2702	36.6046	36.8258	0.966917	1.09108	3.19456	2.87491	2.31171	3.01424	3.22757	3.5193	3.8971	4.01995	4.39473	4.4673
Experimental hybrids	(CKDHL120312/CML536)//CKLTI0136	2.6834	3.17672	14.0516	14.2919	72.6854	71.3821	75.2641	73.675	28.6054	24.55	0.948561	1.05277	3.20926	2.91396	1.84086	1.49438	2.48214	2.26198	3.43919	3.26451	3.9244	3.74987
Experimental hybrids	(CKSBL10060/CKDHL120312)//CKLTI0230	2.68298	3.17646	14.2934	15.4801	71.585	66.9078	74.1189	69.164	47.5473	54.125	0.774486	0.647011	3.25311	3.01821	1.99518	1.99477	2.64676	2.54141	3.45051	3.28075	3.60206	3.25848
Experimental hybrids	(CKDHL0221/CML464)//CKMLN150478	2.67832	3.16515	13.6673	12.4186	72.996	72.5981	75.8323	75.8192	45.9385	53.0972	0.908679	0.96125	3.43319	3.42869	1.84367	1.50426	2.17714	1.75619	2.95446	2.47448	3.58353	3.23139
Experimental hybrids	(CKLTI0139/CKDHL120918)//CKDHL143607	2.66871	3.14052	14.4167	16.0701	72.3521	71.7338	74.9596	74.2727	25.5564	17.7004	0.931059	1.01166	3.25641	3.0226	1.84114	1.49385	2.33899	2.0217	2.97036	2.50083	3.43356	3.01109
Experimental hybrids	(CKDHL120312/CKLTI0042)//CKLMLN150459	2.66917	3.13811	13.6889	12.5213	72.0142	68.5032	74.3633	70.0734	24.6986	18.45	0.896316	0.92629	3.30329	3.12683	1.92658	1.76674	2.78806	2.76533	3.74589	3.7661	4.28828	4.29107
Experimental hybrids	(CKDHL120312/CKLTI0042)//CML550	2.66312	3.12153	14.182	14.9291	71.7887	67.6476	74.4139	70.3041	31.2394	27.5384	0.951588	1.06094	3.39023	3.33687	1.996	1.99744	2.91348	2.9949	3.72385	3.73123	4.24586	4.23561
Experimental hybrids	(CKLTI0133/CKDHL120312)//CKLMARSI0029	2.65802	3.11778	13.7471	12.8012	71.926	68.3266	74.4479	70.5722	40.1979	42.65	0.933486	1.02449	3.34258	3.21047	1.99532	1.99449	2.75823	2.73136	3.85614	3.94599	4.40614	4.46238
Experimental hybrids	CKMLN150478//(CKDHL120312/CML312)	2.65631	3.11239	13.5666	11.9337	72.3174	69.843	74.7667	71.7827	22.7611	15.425	0.862954	0.856796	3.4668	3.50244	1.83932	1.49269	2.72028	2.66244	3.87424	3.97855	4.2445	4.22619
Experimental hybrids	CKLMARSI0022//(CKDHL120312/CML312)	2.64386	3.06931	13.8753	13.426	71.7859	67.7389	74.294	69.9132	42.3755	46.05	0.881209	0.892073	3.28381	3.09429	1.92113	1.75315	2.45667	2.2275	3.4384	3.27497	3.757	3.50808
Experimental hybrids	(CKLTI0137/CKLTI0330)//CKDHL140910	2.63655	3.05721	13.9318	13.718	74.4738	77.1124	77.1678	79.6727	22.0086	14.25	0.97349	1.11823	3.19819	2.87846	2.22919	2.74533	3.06763	3.2221	3.71476	3.70892	4.07382	3.96483
Experimental hybrids	(CKDHL0221/CKDHL120312)//CKLTI0230	2.63382	3.05349	14.1491	14.7637	72.0459	68.6849	74.5564	70.8549	20.793	9.78025	0.808386	0.725473	3.51712	3.62263	2.00117	2.00984	2.94251	3.03328	3.90575	4.02024	4.47236	4.56868
Experimental hybrids	(CKLTI0227/CKLMARSI0022)//CKDHL141105	2.62824	3.04741	13.9235	13.6573	72.3455	71.6021	74.902	74.0723	21.9766	14.2	0.985641	1.14886	3.09172	2.62034	2.15464	2.50723	2.79751	2.78401	3.59977	3.51184	4.24971	4.21559
Experimental hybrids	(CKDHL0221/CML464)//CKLTI0230	2.63124	3.04563	13.9611	13.8592	73.3117	73.7858	76.0151	76.4565	24.8564	16.4953	0.952738	1.06375	3.29981	3.10853	1.92372	1.7604	2.49366	2.28782	3.59961	3.51965	4.28891	4.28841
Experimental hybrids	(CKSBL10060/CKDHL120312)//CKLTI0139	2.63238	3.04447	13.963	13.8655	71.8291	67.7694	74.3331	69.9454	25.9108	18.5739	0.832862	0.782601	3.30746	3.14145	1.91976	1.74997	2.78221	2.76827	3.31133	3.0439	3.79793	3.55136
Experimental hybrids	(CKSBL10205/CKDHL120312)//CKLTI0136	2.62425	3.0263	13.8605	13.3614	72.9791	72.5821	75.8107	75.8065	30.6768	26.5753	0.927042	1.00686	3.25814	3.01807	1.91446	1.73158	2.72506	2.6611	3.8437	3.92196	4.36666	4.40785
Experimental hybrids	(CKDHL120312/CML536)//CKLTI0133	2.62531	3.01857	13.7078	12.6113	71.9949	68.5701	74.6417	71.2704	38.5167	40.025	0.971093	1.09898	3.17811	2.84145	1.84224	1.50102	2.58739	2.44809	3.5649	3.48186	3.87615	3.68865
Experimental hybrids	(CKDHL120918/CKLTI0136)//CKLTI0043	2.62103	3.01755	14.3825	15.9086	74.1793	76.3179	76.75	78.6217	40.7347	43.9323	0.982717	1.13893	3.37347	3.28651	1.84285	1.50031	2.49554	2.28227	3.74838	3.76339	4.2842	4.28663
Experimental hybrids	(CML322/CML543)//CKDHL120312	2.61734	3.00511	14.1437	14.7423	71.9408	68.281	74.4247	70.3812	24.6986	18.45	0.854202	0.82883	2.93103	2.26518	1.92112	1.74991	2.59621	2.44458	3.24339	2.94377	3.73863	3.46517
Experimental hybrids	(CKDHL0221/CKDHL120312)//CKLMLN150461	2.61128	2.99277	13.7582	12.8645	71.1045	64.9677	73.7196	67.6929	32.7561	30.3572	0.905954	0.955697	3.42681	3.41785	1.84612	1.50827	2.33328	2.00107	2.99725	2.54181	3.46288	3.04525
Experimental hybrids	(CKLMARSI0037/CKLTI0139)//CKDHL143607	2.61477	2.99244	14.0861	14.4562	72.7387	72.629	75.5502	75.647	32.9443	30.6206	0.931814	1.01113	3.12928	2.73615	1.84591	1.50882	2.95134	3.05613	3.60326	3.54222	3.93776	3.77981
Experimental hybrids	(CKSBL10060/CKDHL120312)//CKDHL120918	2.61138	2.99007	14.3179	15.5731	71.1361	65.0981	73.6266	67.3331	33.5691	32.3	0.845764	0.811885	3.13889	2.74885	1.92267	1.75817	2.36853	2.0734	3.1311	2.76201	3.92405	3.74333
Experimental hybrids	(CKLTI0139/CKLTI0335)//CKSBL10194	2.60817	2.97746	14.2764	15.3876	72.7907	72.7501	75.5609	75.7084	35.9228	35.975	0.912978	0.970216	3.49426	3.56477	1.99562	1.99385	2.51569	2.31848	3.13927	2.77468	3.78878	3.54229
Experimental hybrids	(CKDHL0221/CKDHL120312)//CKLMLN150474	2.60682	2.97478	13.5257	11.741	72.2924	69.6993	74.846	71.9613	24.5483	15.9444	0.927457	0.996185	2.94029	2.30048	1.84482	1.50159	2.20374	1.77264	2.97296	2.50082	3.44273	3.01405
Experimental hybrids	(CKLMARSI0037/CKLTI0139)//CKDHL142806	2.60432	2.9742	13.7111	12.6251	73.2037	73.9228	76.0057	76.8821	37.9082	39.075	0.898544	0.941214	3.51444	3.61658	1.84202	1.49664	2.44963	2.19721	3.41246	3.22047	3.95643	3.79154
Experimental hybrids	(CKLTI0139/CKLTI0335)//CKDHL120358	2.60102	2.96513	13.9931	14.0061	73.4201	74.4662	76.4598	77.9631	24.6505	18.375	0.914064	0.977767	3.18953	2.85789	2.07333	2.24791	2.64179	2.53437	3.30815	3.04247	3.92946	3.74756
Experimental hybrids	(CKLTI0043/CKDHL120312)//CKMLN150478	2.59837	2.95892	14.1496	14.8977	71.8336	67.9078	74.5094	70.664	40.3901	42.95	0.926629	0.998847	3.48197	3.54105	1.84195	1.49875	2.62124	2.49774	3.59845	3.5193	4.28312	4.28323
Experimental hybrids	CKDHL120668//(CKDHL120312/CML312)	2.59937	2.95889	13.7595	12.8692	72.0777	68.7694	74.7237	71.4454	54.397	67.7593	0.809064	0.726241	3.33206	3.1974	1.9224	1.75688	2.82152	2.82968	3.62038	3.54969	4.50228	4.60929
Experimental hybrids	(CKDHL120918/CKLTI0138)//CKDHL140475	2.5962	2.95404	14.3677	15.8268	70.8036	67.7526	73.4293	70.5312	30.6389	27.725	0.846966	0.815419	3.33568	3.19604	1.84343	1.50264	2.71455	2.65528	3.2282	2.92897	3.35887	2.8959
Experimental hybrids	(CKLTI0138/CKLTI0330)//CKDHL141105	2.59262	2.93954	13.7694	12.9268	75.303	79.0762	78.0016	81.5921	25.4092	17.4496	1.01215	1.20281	3.3051	3.13464	1.99857	2.00402	2.89604	2.96592	3.88608	4.00268	4.55781	4.71565
Experimental hybrids	(CKDHL120312/CKLTI0042)//CKLMLN150474	2.58659	2.92708	13.7716	12.7249	72.2663	69.6333	74.9118	72.2748	31.3467	27.7182	0.846232	0.804668	3.18374	2.85402	1.84618	1.50699	2.23716	1.83948	3.43812	3.2606	3.76252	3.4995
Experimental hybrids	(CKLMARSI0037/CKLTI0139)//CKSBL10194	2.58428	2.92311	13.9271	13.6967	73.7632	75.3115	76.367	77.6975	47.6434	54.275	0.987636	1.14816	3.41296	3.37355	1.91889	1.74526	2.48038	2.2526	3.43524	3.25634	3.93916	3.76849
Experimental hybrids	(CML543/CML494)//CKDHL120312	2.58236	2.92105	14.2302	15.1575	72.5389	70.7238	75.0532	72.8172	20.4818	9.04594	0.815428	0.72377	2.77537	1.89637	1.84374	1.50276	2.66513	2.56695	3.27226	2.98846	3.78306	3.5332
Experimental hybrids	(CKDHL120918/CKLTI0136)//CKSBL10205	2.58688	2.921	14.0682	14.3691	72.7142	72.7543	75.9992	76.8894	29.1498	25.4	0.964388	1.09419	3.13209	2.73592	1.84147	1.49849	2.47234	2.26154	3.75411	3.78861	4.1114	4.04747
Experimental hybrids	(CKSBL10205/CKDHL120312)//CKLTI0134	2.58192	2.91888	14.0215	14.1487	72.644	71.1277	75.185	73.2909	30.1746	27	0.900754	0.942303	3.47108	3.51481	1.8419	1.49678	2.64291	2.53374	3.89285	4.0039	4.75561	5.00857
Experimental hybrids	(CKLTI0227/CKDHL120918)//CKDHL120312	2.57421	2.90925	13.9538	13.8287	74.9583	78.2677	77.5995	80.6988	30.2762	16.4403	0.874669	0.885128	2.82084	1.98834	2.22892	2.74803	2.75813	2.71556	3.27479	2.98684	3.42696	2.98124
Experimental hybrids	(CKLTI0139/CKLTI0335)//CKDHL143607	2.57165	2.90345	14.1834	15.1127	71.3021	68.9503	73.6848	71.0922	32.2721	30.275	0.839722	0.800596	3.14368	2.73977	1.92088	1.75049	2.31046	1.96465	2.93762	2.43807	3.70281	3.40373
Experimental hybrids	(CKLTI0137/CKLMARSI0022)//CKDHL141105	2.56823	2.88947	14.0183	14.1334	77.7184	85.245	80.5215	87.7709	29.8704	26.525	0.892335	0.924292	3.62456	3.85729	2.22584	2.73636	3.35506	3.71171	4.16167	4.43491	5.04893	5.42746
Experimental hybrids	(CKDHL120918/CKLTI0138)//CKLTI0026	2.5671	2.87895	13.9004	13.5576	72.484	72.0247	75.3114	75.1102	37.2844	38.1587	0.892	0.920801	3.3099	3.1506	1.92116	1.75522	2.46664	2.24556	3.72467	3.74287	4.37359	4.44051
Experimental hybrids	(CKLTI0139/CKDHL120918)//CKDHL142425	2.56798	2.87441	14.2921	15.4521	74.2798	76.5289	76.8568	78.8323	21.6781	4.76492	0.937386	1.02617	2.99561	2.4081	1.84286	1.50387	2.12773	1.68046	3.11426	2.74345	3.56566	3.21596
Experimental hybrids	(CKDHL120918/CKLMARSI0022)//CKDHL142425	2.56604	2.86635	14.0916	14.4707	71.4706	69.3555	73.0462	69.5234	23.7539	16.975	0.832297	0.773003	3.35612	3.26277	1.84731	1.51185	2.9516	3.04182	3.71982	3.73236	4.23564	4.22185
Experimental hybrids	(CKLTI0139/CKDHL120918)//CKSBL10205	2.55051	2.83996	14.4254	16.113	75.5433	79.7528	77.6237	80.7166	19.8411	7.80354	0.922211	0.990919	3.0993	2.64915	1.84205	1.49728	2.79441	2.78056	3.44184	3.2609	4.10901	4.01696
Experimental hybrids	(CKLTI0227/CKDHL120918)//CKDHL143607	2.54898	2.83679	13.7657	12.8819	70.7974	67.7356	73.4189	70.4964	25.299	13.9321	0.944711	1.04886	2.96862	2.34888	2.15572	2.51106	3.38855	3.78472	3.87122	3.96797	4.05032	3.93166
Experimental hybrids	(CKDHL120918/CML494)//CKDHL140700	2.53909	2.80571	14.0084	14.0695	73.8996	76.1854	76.8552	79.741	29.8864	26.55	0.938519	1.0274	3.29591	3.11605	2.1557	2.5092	3.25935	3.56546	4.07041	4.29678	4.78108	5.04653
Experimental hybrids	(CKLTI0133/CKDHL120312)//CKDHL120668	2.53719	2.80332	13.6666	12.417	71.647	67.1536	73.0109	64.936	45.6579	51.175	0.866888	0.86683	3.40133	3.34542	1.99805	2.00104	2.95001	3.037	4.03549	4.23085	4.39028	4.43994
Experimental hybrids	(CKLTI0138/CKLTI0330)//CKLTI0043	2.53673	2.79385	14.0737	14.4021	72.6806	72.5325	75.3543	75.2337	33.7132	32.525	0.958302	1.07579	3.19033	2.86933	1.83944	1.48838	2.4471	2.19237	3.68128	3.66802	4.22345	4.20387
Experimental hybrids	(CKDHL120918/CKLMARSI0029)//CKLTI0043	2.53202	2.78385	13.7719	12.9371	73.0861	73.5895	75.7191	76.1373	51.1499	59.75	0.970771	1.10466	3.2713	3.05038	1.91783	1.74075	2.89988	2.96098	3.8659	3.96292	4.3895	4.45542
Experimental hybrids	(CKDHL120918/CKLMARSI0022)//CKSBL10205	2.52901	2.78187	14.2958	15.4765	71.7363	70.2069	74.4161	72.9798	45.3697	50.725	0.890626	0.917799	3.56163	3.72538	1.92203	1.75598	2.33844	2.02034	3.72413	3.73114	4.07278	3.97678
Experimental hybrids	(CKLTI0139/CKLMARSI0022)//CKDHL142425	2.52635	2.77418	14.0367	14.2072	74.8055	77.805	77.4552	80.2722	24.1221	17.55	0.919997	0.987347	3.40111	3.34502	1.92228	1.75709	2.61162	2.48082	3.58591	3.49648	3.76909	3.50761
Experimental hybrids	(CKLTI0139/CKLMARSI0022)//CKDHL142806	2.52588	2.77114	14.0891	14.4687	76.1795	81.4035	78.8322	83.7027	39.6695	41.825	1.03765	1.26943	3.47035	3.51172	1.83751	1.48478	2.12897	1.67062	2.79773	2.21859	3.43612	3.01204
Experimental hybrids	(CKSBL10060/CKDHL120312)//CML494	2.51934	2.75443	14.1562	14.7918	72.2396	69.5329	74.9272	72.3164	22.4089	14.875	0.893746	0.925308	3.51867	3.62828	1.92491	1.76484	2.31214	1.97951	2.97765	2.51168	3.4484	3.02682
Experimental hybrids	(CKDHL120918/CML494)//CKDHL120312	2.51715	2.74952	14.1423	14.7404	72.0015	68.5386	74.4084	70.3665	24.1644	15.4088	0.872051	0.873795	3.02338	2.47	1.8444	1.50492	2.31072	1.97063	3.28649	3.01706	3.59179	3.24655
Experimental hybrids	(CKDHL0221/CKDHL120312)//CKLTI0136	2.51187	2.74146	14.3126	15.552	73.0121	72.6188	76.2379	77.3471	36.7782	37.284	0.899953	0.947628	3.63546	3.88058	2.22772	2.74224	3.03283	3.17203	3.9875	4.1621	4.71886	4.93844
Experimental hybrids	(CKLTI0138/CKLMARSI0022)//CKDHL143607	2.5156	2.7337	13.8256	13.1985	74.1392	76.3002	76.7825	78.7649	27.7007	21.6691	0.925286	0.999637	3.45271	3.4893	1.84333	1.50221	2.03853	1.52355	3.26855	2.9969	3.5881	3.24714
Experimental hybrids	(CKDHL120918/CKLMARSI0029)//CKLTI0026	2.49894	2.70935	14.6763	17.3358	71.802	70.3404	74.7702	73.8148	40.1499	42.575	0.904837	0.951908	3.3532	3.24704	1.84389	1.5029	2.05578	1.53791	3.13654	2.76491	3.95014	3.77658
Experimental hybrids	(CKSBL10205/CKDHL120312)//CKLMLN150459	2.50036	2.70641	13.7145	12.6424	71.9342	68.2426	74.2741	69.805	31.6783	28.5002	0.9162	0.970832	3.32724	3.19389	1.84628	1.50694	2.50412	2.27907	3.46847	3.30176	3.83293	3.59487
Experimental hybrids	(CKLTI0138/CKLMARSI0022)//CKLTI0043	2.49329	2.7007	13.769	12.9032	74.6714	77.4323	77.5052	80.3672	30.1746	27	0.921138	0.996324	3.37679	3.27442	1.99852	2.00262	2.97153	3.07051	3.91955	4.03333	4.29496	4.28099
Experimental hybrids	(CKDHL120918/CKLMARSI0029)//CKDHL142806	2.49299	2.68346	14.2277	15.1607	73.3	74.1477	76.216	77.3452	67.0176	84.525	0.973533	1.11258	3.67268	3.98726	1.84328	1.50181	2.37002	2.07811	3.15213	2.79824	3.6346	3.31067
Experimental hybrids	(CKLTI0138/CKLTI0330)//CKDHL142806	2.49061	2.68128	14.0703	14.3825	74.1034	76.1298	76.5814	78.2374	50.1732	58.225	0.956258	1.07592	3.40438	3.35711	1.84102	1.49482	2.45335	2.20542	3.25371	2.96338	3.78321	3.52937
Experimental hybrids	(CKSBL10060/CKDHL120312)//CKLMLN150459	2.48965	2.67317	13.7404	12.7832	71.4246	66.1982	73.7811	67.8648	31.9999	29.85	0.873448	0.871277	3.25273	3.02708	1.92413	1.75976	2.53071	2.32668	3.29509	3.02815	3.64012	3.31871
Experimental hybrids	(CKLTI0138/CKLMARSI0022)//CKSBL10194	2.48384	2.67282	13.6793	12.472	73.4959	74.5116	76.0992	76.9897	32.0319	29.9	0.972266	1.11529	3.29663	3.09696	1.84359	1.50143	2.80157	2.79636	3.59401	3.50493	3.95852	3.78307
Experimental hybrids	(CKLMARSI0037/CKLTI0139)//CKSBL10205	2.48858	2.66432	13.8046	13.0786	73.6876	75.1066	76.546	78.1662	43.4643	47.75	0.910827	0.9659	3.30305	3.14395	1.99801	2.00442	2.85977	2.908	3.88483	4.01366	4.28887	4.31484
Experimental hybrids	(CKSBL10205/CKDHL120312)//CKLTI0230	2.48105	2.65932	14.0089	14.0914	72.0489	68.6924	74.6039	70.9771	27.0344	20.3668	0.868093	0.869347	3.3175	3.14784	1.99448	1.99167	2.75178	2.71176	3.59581	3.50462	4.1185	4.02467
Experimental hybrids	(CKLTI0043/CKDHL120312)//CKLTI0134	2.47926	2.65333	14.2028	15.0342	71.9974	68.5416	74.6804	71.3358	31.0123	27.1043	0.873592	0.879187	3.41282	3.36578	1.92157	1.75289	2.33154	2.00006	3.43254	3.24995	3.94631	3.77594
Experimental hybrids	(CKDHL120918/CKLTI0136)//CKDHL142425	2.48114	2.65099	14.2089	15.0549	73.8541	75.5024	76.5088	78.0329	31.9839	29.825	0.912028	0.966973	3.19658	2.89109	1.92089	1.75041	2.80834	2.8106	3.58348	3.50448	4.26192	4.26416
Experimental hybrids	(CKLMARSI0037/CKLTI0139)//CKDHL120341	2.47732	2.64459	13.9497	13.8013	74.1169	76.2279	76.0751	77.0177	45.1776	50.425	0.899062	0.940863	3.50771	3.6048	1.84261	1.49994	2.63596	2.52334	3.76402	3.79536	4.46063	4.5545
Experimental hybrids	(CKSBL10205/CKDHL120312)//CML550	2.47054	2.62267	13.5163	11.69	71.3128	65.7443	74.0224	68.836	26.0852	18.7557	0.870489	0.867503	3.55716	3.71692	1.84178	1.49818	2.32293	1.99478	3.42186	3.23211	4.0717	3.966
Experimental hybrids	(CKSBL10205/CKDHL120312)//CKLTI0133	2.46254	2.61938	13.4488	11.3511	72.6302	71.1476	75.0469	72.8488	27.6188	21.2414	0.880032	0.904147	3.20602	2.88134	1.83616	1.48058	2.47375	2.24343	3.57747	3.48608	4.09097	3.98585
Experimental hybrids	(CKDHL120918/CKLMARSI0022)//CKLTI0043	2.46815	2.61885	13.8629	13.3669	72.8873	73.0439	75.4929	75.575	54.3363	64.725	0.950953	1.05689	3.51747	3.61971	1.8438	1.50434	2.61751	2.49562	3.57929	3.50488	3.91809	3.75234
Experimental hybrids	(CKLTI0133/CKDHL120312)//CKMLN150478	2.46311	2.61338	13.5205	11.7101	72.9913	72.6062	76.1009	76.8831	30.3667	27.3	0.863568	0.857807	3.31726	3.13981	1.8409	1.49499	2.62145	2.49358	3.58012	3.48642	4.25253	4.23591
Experimental hybrids	(CKLTI0139/CKDHL120918)//CKSBL10194	2.45814	2.60398	14.341	15.6985	74.2379	76.4131	77.3911	80.1302	34.0014	32.975	0.871024	0.870754	3.37636	3.26529	1.92009	1.75179	2.30532	1.96647	2.97557	2.4962	3.73908	3.45268
Experimental hybrids	(CKDHL120312/CML536)//CKLMARSI0022	2.46302	2.60242	14.1421	14.739	72.8934	72.1337	74.0406	68.8954	47.3295	55.6392	0.85262	0.820314	3.40712	3.38323	1.84638	1.50656	2.49044	2.25717	3.14155	2.77006	3.64879	3.3197
Experimental hybrids	(CKSBL10194/CKDHL120312)//CML550	2.45438	2.60193	13.9754	13.914	71.1681	65.21	73.9878	68.7513	35.0421	34.6	0.758518	0.603359	3.6891	4.02709	2.07502	2.24964	2.92282	3.00488	4.16965	4.47018	4.55709	4.7095
Experimental hybrids	(CKLTI0227/CKDHL120918)//CKDHL141105	2.45785	2.59973	13.6327	12.2655	76.8908	83.1616	80.1404	86.8742	27.5967	22.975	0.944773	1.04785	3.07135	2.58889	2.15206	2.49863	3.24112	3.52935	3.73356	3.7375	4.1095	4.01913
Experimental hybrids	(CKLTI0133/CKDHL120312)//CKLTI0134	2.4609	2.59712	13.7904	13.0397	72.8088	71.8828	75.3702	74.0545	32.6084	30.8	0.908639	0.961383	3.31947	3.16358	1.91827	1.74734	2.64525	2.54604	3.59742	3.52712	3.91133	3.73346
Experimental hybrids	(CKLTI0043/CKDHL120312)//CKLTI0139	2.45709	2.59247	14.2216	15.118	72.7072	71.506	76.0594	76.7708	32.4576	29.7865	0.98595	1.14691	3.40561	3.35461	1.84082	1.49575	2.76624	2.74563	3.72494	3.73119	4.41889	4.49293
Experimental hybrids	(CKDHL120918/CML494)//CKDHL140910	2.45544	2.58239	13.84	13.2576	72.9953	72.5658	75.571	74.7934	48.1557	55.075	1.01283	1.199	3.42476	3.41072	1.99862	2.0018	3.09233	3.28247	3.71015	3.71069	4.25588	4.24923
Experimental hybrids	(CKLTI0139/CKDHL120918)//CKDHL140475	2.45306	2.5803	13.9854	13.9627	72.9921	73.3206	76.3781	77.7252	26.2442	18.8493	0.828082	0.770981	3.22064	2.93285	1.83801	1.48778	2.43224	2.18807	2.94681	2.4732	3.57585	3.22957
Experimental hybrids	(CKDHL120918/CKLMARSI0029)//CKDHL143607	2.44503	2.56087	14.3097	15.5502	72.4795	71.7999	74.9613	74.1041	26.9544	15.9649	0.897847	0.929924	3.01468	2.45793	1.84873	1.51539	2.31609	1.97812	3.42908	3.24866	3.7624	3.50061
Experimental hybrids	(CKDHL0221/CML464)//CKDHL140539	2.43794	2.55991	13.7841	12.9959	74.3525	77.946	76.8993	80.3059	62.4173	81.637	0.772722	0.629223	3.99084	4.73075	1.92174	1.75045	2.95324	3.03166	3.73008	3.73369	4.59245	4.74615
Experimental hybrids	(CKDHL120918/CKLTI0136)//CKSBL10194	2.43589	2.54698	14.616	17.0426	72.7978	72.8293	75.3221	75.1807	39.0077	41.2001	0.905294	0.956233	3.62558	3.86726	1.91916	1.7475	2.35289	2.03257	3.61051	3.53832	4.1201	4.03546
Experimental hybrids	(CKSBL10205/CKDHL120312)//CML494	2.44063	2.546	13.869	13.4105	73.4932	74.5981	75.7021	75.3192	23.5154	8.66492	0.883989	0.902001	3.47678	3.5405	1.9217	1.75506	2.513	2.3185	3.77082	3.80318	4.13619	4.06924
Experimental hybrids	(CKDHL120918/CKLMARSI0029)//CKSBL10194	2.43997	2.54571	14.1116	14.5916	73.2124	73.8284	76.5293	78.0408	55.9535	67.25	0.907672	0.951428	3.56887	3.7547	1.84716	1.5108	2.68421	2.58738	3.76251	3.79289	4.31173	4.33363
Experimental hybrids	(CKLTI0138/CKLMARSI0022)//CKLTI0026	2.4392	2.5443	13.9279	13.683	75.9334	80.8196	79.1855	84.6066	30.2867	27.175	0.954428	1.06932	3.24354	2.99125	1.83994	1.4922	2.18578	1.76461	3.44514	3.2773	3.81989	3.59067
Experimental hybrids	(CKDHL120918/CML494)//CKDHL142445	2.43464	2.53831	13.6138	12.1616	74.2188	77.5061	76.8641	79.7691	41.5269	44.725	0.916181	0.982735	3.14848	2.76884	2.07307	2.24378	2.90642	2.9717	4.03109	4.2309	4.5761	4.72935
Experimental hybrids	(CKSBL10060/CKDHL120312)//CKLMLN150474	2.43712	2.53773	13.6411	11.9859	72.2981	69.7287	74.8059	71.838	30.5108	27.525	0.898982	0.931724	3.20449	2.91005	1.84406	1.50097	2.37241	2.06718	3.42578	3.23943	4.27177	4.27144
Experimental hybrids	(CKLTI0139/CKLTI0335)//CKDHL142806	2.43511	2.53763	13.7149	12.6564	73.5354	74.6541	76.467	77.9014	36.227	36.45	0.943697	1.04283	3.56784	3.73167	1.84927	1.52054	2.77661	2.75335	3.61666	3.5523	3.78814	3.53882
Experimental hybrids	(CKSBL10205/CKDHL120312)//CKDHL120918	2.43043	2.52531	14.0958	14.5139	71.7895	67.7031	74.3012	69.9133	25.1597	17.1466	0.889937	0.919304	2.9248	2.24078	1.92329	1.75979	2.16259	1.71849	2.78637	2.19329	3.38982	2.93576
Experimental hybrids	(CKLTI0227/CKDHL120918)//CKLTI0043	2.42917	2.52427	13.9577	13.8288	75.3512	79.3332	78.3673	82.618	34.9261	33.5851	0.941658	1.04558	3.28995	3.09551	2.37844	3.23175	3.64137	4.20649	4.18221	4.47824	4.74236	4.98043
Experimental hybrids	(CML543/CML494)//CKDHL140910	2.4287	2.51466	13.9699	13.9185	74.4691	78.5091	77.1508	80.85	34.4177	33.625	0.938315	1.02552	3.26114	3.0258	2.15348	2.50053	3.36516	3.73884	4.03646	4.2336	4.9355	5.26827
Experimental hybrids	(CKDHL120312/CKLTI0042)//CKLMARSI0022	2.41718	2.50272	13.517	11.6935	71.8178	67.7637	74.4511	70.4347	53.5754	66.3978	0.854017	0.821507	3.76823	4.29414	1.8461	1.50559	2.54654	2.35024	3.62405	3.54838	3.97498	3.80461
Experimental hybrids	(CKDHL0221/CML464)//CKLTI0133	2.41366	2.47971	13.4398	11.3101	73.2843	73.7772	76.5273	78.4894	43.2882	47.475	0.941916	1.03795	3.46241	3.49376	1.99905	2.00522	2.63352	2.52311	3.58686	3.50505	4.24265	4.22944
Experimental hybrids	(CKSBL10205/CKDHL120312)//CKLTI0139	2.41193	2.47434	13.7124	12.6454	72.5132	70.7056	75.1187	73.0587	25.7713	20.125	0.880993	0.892953	3.21332	2.9175	1.99501	1.99328	2.46204	2.22837	3.28131	3.0029	4.07129	3.96186
Experimental hybrids	(CKDHL0221/CKDHL120312)//CKDHL120668	2.41023	2.47172	13.997	14.0188	72.7871	71.7772	74.9653	72.4894	45.0335	50.2	0.863681	0.854864	3.78727	4.25126	2.07731	2.25537	3.11698	3.3264	4.05139	4.26523	4.7787	5.03981
Experimental hybrids	(CKLMARSI0037/CKLTI0139)//CKDHL120358	2.40633	2.46677	14.0165	14.1214	72.6151	72.339	75.1175	74.6721	48.0116	54.85	0.860677	0.847408	3.67231	3.97796	2.07475	2.2522	2.9305	3.01501	3.74781	3.77662	4.57493	4.73691
Experimental hybrids	(CKSBL10194/CKDHL120312)//CKLTI0230	2.40216	2.46344	14.1738	15.0409	72.1124	68.9227	74.5837	70.9592	34.6427	33.4377	0.854832	0.835849	3.48821	3.52493	1.92063	1.75211	2.90741	2.96641	3.89476	3.99245	4.42292	4.483
Experimental hybrids	(CKDHL120918/CML494)//CKSBL10205	2.40396	2.46215	14.1382	14.7044	73.8213	75.9216	76.4342	78.1662	31.9359	29.75	0.912841	0.975674	3.28994	3.09758	1.99278	1.98722	3.22556	3.51164	3.99741	4.1812	4.54554	4.68628
Experimental hybrids	(CML543/CML494)//CKDHL140700	2.40303	2.45407	13.9995	14.0185	74.809	79.8832	77.5853	82.59	29.9344	26.625	0.908135	0.956212	3.50949	3.61378	2.232	2.75507	3.19941	3.46522	4.45156	4.9276	4.87766	5.18684
Experimental hybrids	(CKLMARSI0037/CML543)//CKDHL120312	2.40327	2.45181	14.3237	15.6088	71.9614	68.506	74.6275	71.2708	38.0523	39.3	0.910072	0.966493	3.11629	2.69595	1.92039	1.75118	2.47638	2.25236	3.54893	3.44976	4.05657	3.95388
Experimental hybrids	(CKLTI0133/CKDHL120312)//CKLTI0230	2.40106	2.45166	13.7422	12.7987	72.1763	69.2209	74.5743	70.9025	24.4584	18.075	0.917676	0.979151	3.42	3.38498	1.84229	1.49787	2.59036	2.44236	3.56079	3.45822	4.05194	3.93574
Experimental hybrids	(CKDHL120918/CKLMARSI0022)//CKLTI0026	2.40072	2.44414	14.2076	15.0497	72.7257	72.5685	75.3168	75.0701	45.2576	50.55	0.868418	0.862471	3.45754	3.48735	1.8452	1.50603	2.4969	2.29454	3.59899	3.52723	3.78457	3.54039
Experimental hybrids	(CKDHL120918/CKLMARSI0029)//CKDHL140475	2.3948	2.44154	13.9176	13.6495	70.7567	67.6161	73.109	69.7566	32.9926	31.4	0.813281	0.735084	3.26294	3.00852	1.84505	1.5073	2.35325	2.04461	3.62465	3.55863	3.96956	3.80742
Experimental hybrids	(CKLTI0043/CKDHL120312)//CKLTI0133	2.39332	2.4366	13.9758	13.9255	71.8052	67.7973	74.4669	70.5329	29.438	25.85	0.850747	0.828373	3.45032	3.46417	1.99731	2.00088	2.90754	2.97464	3.76205	3.78258	4.29594	4.29719
Experimental hybrids	(CKSBL10060/CKDHL120312)//CKDHL120668	2.39444	2.4342	14.1051	14.5606	71.1903	65.2566	74.0618	68.9481	32.112	30.025	0.871065	0.873636	3.37475	3.28548	1.8431	1.50129	2.50795	2.30633	3.43927	3.2557	4.1153	4.0308
Experimental hybrids	(CKSBL10060/CKDHL120312)//CKLMARSI0029	2.39777	2.42796	14.2785	15.396	71.5113	66.6388	74.0145	68.8641	37.1877	37.95	0.877159	0.885046	3.42775	3.42595	1.91966	1.75043	2.76999	2.74935	3.73751	3.74818	4.2775	4.28111
Experimental hybrids	(CKSBL10205/CKDHL120312)//CKLMARSI0029	2.38955	2.42463	13.87	13.4143	71.6495	67.0695	74.3213	69.9663	58.115	70.625	0.78814	0.678907	3.4548	3.48296	1.99646	1.99887	3.06878	3.24992	4.03022	4.23544	4.59004	4.75583
Experimental hybrids	(CML322/CML543)//CKDHL142445	2.38601	2.40571	14.0502	14.2822	74.6847	79.3832	77.325	81.59	53.5837	63.55	0.95004	1.05931	3.56312	3.73681	2.23014	2.75062	3.41577	3.83123	4.66945	5.27544	5.27758	5.78627
Experimental hybrids	(CKSBL10194/CKDHL120312)//CKLMLN150474	2.3833	2.39781	14.2062	15.9012	72.6743	71.3298	75.4345	74.2833	33.9373	32.875	0.852774	0.822769	3.51938	3.63184	1.84147	1.49271	2.77715	2.74665	3.72196	3.72649	4.10096	4.01497
Experimental hybrids	(CKDHL120918/CKLMARSI0022)//CKDHL142806	2.37862	2.39231	14.6197	17.0577	71.9897	70.7653	75.4648	75.4771	50.2533	58.35	0.970668	1.10467	3.46331	3.50025	1.83766	1.48465	2.15191	1.70438	3.53801	3.43563	4.21178	4.18642
Experimental hybrids	(CKLTI0133/CKDHL120312)//CKLTI0136	2.37814	2.38923	13.8646	13.3972	72.6801	71.4729	75.3308	73.9359	25.8674	20.275	0.920198	0.991347	3.39933	3.35368	1.9164	1.74095	2.7163	2.66085	3.69999	3.69638	4.05423	3.95192
Experimental hybrids	(CKDHL0221/CKDHL120312)//CKDHL120918	2.37543	2.38522	14.2895	15.4412	72.0225	68.6277	74.9246	72.2909	28.6437	23.2337	0.869959	0.867328	3.67677	3.99165	2.00211	2.0127	2.80721	2.80318	3.72626	3.73698	4.07107	3.98048
Experimental hybrids	(CKDHL120918/CKLTI0138)//CKSBL10194	2.37275	2.37365	14.2731	15.3702	73.9383	75.6541	76.6588	78.3515	30.4628	27.45	1.01369	1.20787	3.29126	3.10523	1.92285	1.7559	2.76447	2.72569	3.40683	3.2141	3.91668	3.73743
Experimental hybrids	(CKLTI0139/CKLMARSI0022)//CKDHL120358	2.36844	2.36771	13.8967	13.5454	74.1764	76.3792	77.1656	79.6904	42.161	46.536	0.918569	0.98749	3.52582	3.63246	1.84425	1.50645	2.50934	2.31317	3.45175	3.28431	3.81569	3.5803
Experimental hybrids	(CKLTI0043/CKDHL120312)//CKDHL120668	2.3699	2.36636	14.0562	14.3078	71.5531	66.8266	74.1875	69.5722	46.5866	52.625	0.850376	0.823491	3.6743	3.98347	2.07258	2.24549	3.18365	3.44652	4.15205	4.43112	4.70329	4.91933
Experimental hybrids	(CKSBL10060/CKDHL120312)//CKLMLN150340	2.36893	2.36385	13.7839	13.0002	72.2538	69.6354	74.8	71.8915	32.8325	31.15	0.821818	0.75154	3.4574	3.48069	1.8393	1.48969	2.42079	2.16052	3.39179	3.19664	4.04054	3.92811
Experimental hybrids	(CKLTI0138/CKLMARSI0022)//CKDHL120358	2.36855	2.36266	13.9753	13.9256	75.198	78.8475	78.1451	81.9618	26.2197	20.825	0.91414	0.972731	3.34258	3.22286	1.9223	1.758	2.47865	2.27489	3.60239	3.53875	4.26669	4.27618
Experimental hybrids	(CKSBL10194/CKDHL120312)//CKLTI0139	2.3653	2.36207	14.0633	14.3453	72.5744	70.824	75.0948	72.9295	23.0626	13.5086	0.871524	0.873043	3.37364	3.27983	2.07722	2.25585	2.82023	2.81664	3.74242	3.74147	4.28838	4.2823
Experimental hybrids	(CKDHL120312/CKLTI0042)//CKLTI0133	2.36555	2.3579	14.2192	15.0986	71.9834	68.5068	74.6518	71.2747	42.5356	46.3	0.971696	1.11197	3.09824	2.64884	1.92517	1.76634	2.67342	2.58329	3.63725	3.58225	4.32106	4.34333
Experimental hybrids	(CKLTI0139/CKLTI0335)//CKDHL142425	2.35946	2.34128	13.901	13.5617	74.9305	78.2399	77.6066	80.725	27.2765	22.475	0.943109	1.04586	3.45926	3.48446	1.91611	1.73728	2.49068	2.27678	2.80646	2.22516	3.94559	3.7739
Experimental hybrids	(CKDHL120918/CKLMARSI0029)//CKSBL10205	2.35389	2.32655	14.0877	14.468	72.6818	72.6543	75.2024	74.9478	40.2459	42.725	0.801928	0.709436	3.46002	3.49694	2.07067	2.23797	2.64525	2.5494	3.41237	3.23337	3.9123	3.7403
Experimental hybrids	(CKLTI0137/CKLTI0330)//CKDHL142806	2.35243	2.32369	13.5924	12.0563	74.5165	77.0543	77.2594	79.7499	35.6506	35.55	0.811855	0.727636	3.52268	3.64012	2.23438	2.76448	3.5406	4.04025	4.07994	4.31137	4.76574	5.01988
Experimental hybrids	(CKLTI0133/CKDHL120312)//CKDHL120694	2.35057	2.31623	14.2335	15.1837	72.5235	70.6185	75.0605	72.804	31.7597	29.475	0.838813	0.797488	3.2576	3.02202	1.99338	1.98735	2.91336	2.97806	3.86244	3.94644	4.57998	4.7314
Experimental hybrids	(CKLTI0227/CKDHL120918)//CKDHL140910	2.35074	2.31565	13.4892	11.5544	75.9718	80.9318	78.7823	83.6493	24.0494	15.1939	0.945495	1.05295	3.52748	3.64553	2.30191	2.98436	3.39715	3.78936	4.06699	4.29218	4.48811	4.60013
Experimental hybrids	(CKDHL0221/CKDHL120312)//CKLTI0133	2.34796	2.31132	14.381	15.8911	72.7427	71.6062	75.7104	75.3831	25.5251	14.1925	0.847103	0.816201	3.3832	3.29962	2.07047	2.23797	3.21481	3.49029	4.18515	4.48003	4.91434	5.23935
Experimental hybrids	(CKLTI0227/CKLMARSI0022)//CKDHL142806	2.34422	2.31085	13.7805	12.9743	75.1816	78.8739	77.8817	81.3728	30.0785	26.85	0.901843	0.945639	3.63521	3.89451	2.2311	2.75095	3.43618	3.84807	4.23464	4.55334	4.95964	5.2963
Experimental hybrids	(CML543/CML494)//CKDHL142445	2.34663	2.30806	13.7923	13.0262	74.6894	79.4676	77.601	82.6946	30.767	27.925	0.861885	0.850519	3.29435	3.10878	1.99588	1.99273	3.24797	3.53757	4.22597	4.54532	4.79923	5.06303
Experimental hybrids	(CKLTI0133/CKDHL120312)//CKDHL140548	2.34667	2.30083	13.7968	13.0425	73.5574	74.8702	76.522	78.4907	28.8296	24.9	0.879008	0.886279	3.40856	3.38654	1.92569	1.7687	2.68667	2.61452	3.94612	4.1002	4.65704	4.86237
Experimental hybrids	(CKLTI0138/CKLMARSI0022)//CKSBL10205	2.34055	2.29902	14.0313	14.1997	72.8316	72.8417	75.5154	75.5602	25.7874	20.15	0.897218	0.939276	3.48674	3.54052	1.92244	1.75711	2.65267	2.53998	3.45787	3.28735	4.14421	4.06816
Experimental hybrids	(CKLTI0139/CKLMARSI0022)//CKLTI0026	2.33657	2.29065	13.8759	13.4411	75.7394	80.2789	78.5123	82.9064	35.8587	35.875	0.841507	0.806089	3.61869	3.86112	1.84153	1.49733	2.49409	2.28044	3.26415	2.98188	3.57578	3.21978
Experimental hybrids	(CKLTI0139/CKLTI0335)//CKLTI0026	2.3334	2.27896	14.0238	14.1566	76.0593	81.041	79.0093	84.0773	30.0945	26.875	0.934731	1.02349	3.48472	3.54448	1.99863	2.00301	2.64944	2.53702	3.59509	3.50972	4.28075	4.27664
Experimental hybrids	(CKDHL120918/CML494)//CKDHL142806	2.32973	2.26772	14.1197	14.6162	73.5141	74.6277	76.3565	77.7909	32.3522	30.4	1.00821	1.19233	3.40625	3.36665	2.00211	2.0127	2.80721	2.80318	3.87992	3.98698	4.56972	4.73048
Experimental hybrids	(CKDHL0221/CKDHL120312)//CKDHL140548	2.32863	2.2647	14.1561	14.8074	73.8372	76.0212	76.6237	78.8509	46.8468	57.5679	0.797284	0.698225	3.74273	4.14031	2.15593	2.50988	3.07201	3.24635	4.21768	4.53298	4.58354	4.73913
Experimental hybrids	(CKDHL0221/CKDHL120312)//CKLMLN150459	2.32991	2.25688	13.7846	13.0026	71.4222	66.1993	73.8047	67.9613	28.8456	24.925	0.867272	0.858304	3.32674	3.19196	1.84401	1.50094	2.36734	2.05711	3.29116	3.0231	3.77207	3.51241
Experimental hybrids	(CKSBL10060/CKDHL120312)//CKDHL140548	2.32296	2.2472	14.3717	15.8451	72.6213	71.139	75.4522	74.4071	32.1016	29.023	0.811082	0.735359	3.29698	3.11243	1.84397	1.50771	2.48108	2.28265	3.44669	3.28729	3.9393	3.78278
Experimental hybrids	(CKDHL120312/CML536)//CKDHL120694	2.3242	2.24708	13.9676	13.8904	73.4223	74.411	76.2859	77.6767	46.43	53.7242	0.824425	0.765611	3.49393	3.57862	1.91831	1.74663	2.90189	2.98045	4.01715	4.21704	5.06201	5.47144
Experimental hybrids	(CKSBL10194/CKDHL120312)//CKLTI0136	2.31944	2.2457	14.1105	14.5825	73.3105	73.8262	76.3458	77.8172	24.6371	12.5821	0.902291	0.949058	3.45636	3.47537	1.91787	1.743	2.6377	2.51407	3.63625	3.57294	4.1369	4.05929
Experimental hybrids	(CKLTI0138/CKLMARSI0022)//CKDHL120341	2.32235	2.24522	13.9896	13.9808	74.1532	76.203	76.7925	78.693	43	47.025	0.964282	1.08927	3.74456	4.15816	1.92152	1.75733	2.65964	2.57286	3.33156	3.08631	4.13451	4.06922
Experimental hybrids	(CKSBL10194/CKDHL120312)//CKLMLN150459	2.3223	2.23414	13.7515	12.8184	72.0172	68.6867	74.5635	70.9471	28.1948	22.4969	0.741433	0.552712	3.42379	3.43704	1.8468	1.51128	2.35531	2.04842	3.72423	3.74224	3.88659	3.70424
Experimental hybrids	(CKLTI0139/CKLMARSI0022)//CKSBL10205	2.31625	2.22977	14.0416	14.2466	74.2528	76.5459	76.942	79.1219	35.6346	35.525	0.905188	0.953532	3.41221	3.38253	1.92165	1.75619	2.93922	3.04219	3.59214	3.5217	4.41125	4.49556
Experimental hybrids	(CKLMARSI0037/CML543)//CML495	2.31788	2.22558	13.8647	13.3912	74.2722	77.7281	77.0394	80.463	31.4235	28.95	0.852538	0.826649	3.27972	3.08286	2.15111	2.49445	3.05965	3.22843	4.16226	4.45614	4.86144	5.1635
Experimental hybrids	(CKSBL10194/CKDHL120312)//CKLTI0134	2.30509	2.2102	14.1144	14.5874	72.9663	72.5079	76.1784	77.207	27.1964	22.35	0.945959	1.05616	3.57258	3.74482	2.07407	2.24959	2.85802	2.89398	3.99738	4.17618	4.68941	4.89522
Experimental hybrids	(CKSBL10060/CKDHL120312)//CKDHL120694	2.30263	2.20167	14.2792	15.3972	72.0251	68.6356	74.5634	70.8898	37.524	38.475	0.880802	0.896803	3.55053	3.68968	1.92392	1.76183	2.65006	2.53816	3.3037	3.04027	4.49827	4.60185
Experimental hybrids	(CKDHL120918/CML494)//CKDHL142425	2.30273	2.19542	14.1465	14.7721	73.3697	74.1028	76.2104	77.2956	39.8937	42.175	0.971378	1.10494	3.29324	3.09944	1.84391	1.50162	2.46505	2.22882	3.59917	3.52005	4.28353	4.28587
Experimental hybrids	(CKLTI0139/CKLTI0335)//CKDHL120341	2.29403	2.17719	14.0345	14.2112	75.1637	78.7318	77.907	81.4026	29.5501	26.025	0.85259	0.827922	3.3222	3.15455	1.92225	1.75906	2.92092	3.00421	3.60178	3.53588	4.40885	4.48677
Experimental hybrids	(CKLTI0133/CKDHL120312)//CKDHL140539	2.2955	2.17201	14.123	14.6333	72.2663	69.6333	76.3437	77.7748	49.4047	57.025	0.808938	0.714266	3.82804	4.35714	1.84497	1.5045	2.38076	2.08366	3.58385	3.50731	4.11426	4.0404
Experimental hybrids	(CKDHL120918/CKLMARSI0029)//CKDHL120358	2.28831	2.15492	14.1554	14.7954	71.656	69.855	75.0157	74.3273	54.2562	64.6	0.87819	0.885693	3.52135	3.64006	2.07805	2.25761	2.95216	3.04668	4.03728	4.24201	4.46455	4.56397
Experimental hybrids	(CKLTI0137/CKLTI0330)//CKDHL142425	2.28349	2.15381	14.0493	14.2803	74.3402	76.7002	76.9751	79.1732	28.9417	25.075	0.869681	0.872544	3.52631	3.64197	2.14772	2.48665	3.32126	3.66907	3.87522	3.97679	4.24969	4.23361
Experimental hybrids	(CKLTI0138/CKLMARSI0022)//CKDHL142425	2.28724	2.14776	14.0891	14.4667	74.3148	76.7486	77.4217	80.3051	30.9912	28.275	1.01254	1.20905	3.56002	3.72229	1.84075	1.49817	2.31642	1.99805	2.82701	2.26958	3.44013	3.02539
Experimental hybrids	(CKLTI0227/CKLMARSI0022)//CKDHL140910	2.28219	2.14701	13.7371	12.7598	74.735	77.6713	77.7178	80.9455	35.981	36.0118	0.906106	0.954855	3.68898	4.01341	2.31071	3.01342	3.54125	4.03509	3.89264	4.00332	4.54581	4.68616
Experimental hybrids	(CKSBL10205/CKDHL120312)//CKLMLN150461	2.28231	2.13737	13.8913	13.5251	72.2226	69.3786	74.6097	71.028	30.0305	26.775	0.792076	0.676281	3.75626	4.18433	2.00038	2.00415	2.78	2.74803	4.03407	4.22715	4.58789	4.73801
Experimental hybrids	(CKLTI0138/CKLTI0330)//CKSBL10194	2.27861	2.12741	14.064	14.3385	72.6375	72.4075	75.3968	75.3454	45.6899	51.225	0.888742	0.913977	3.51377	3.62134	1.92081	1.75549	2.40167	2.1457	3.4218	3.2551	3.91869	3.74971
Experimental hybrids	(CKLTI0043/CKDHL120312)//CKDHL120918	2.26674	2.10764	14.2667	15.3434	72.279	69.7401	74.8351	71.9689	32.7019	28.7179	0.869831	0.869607	3.5258	3.64239	1.9192	1.74502	2.77403	2.73716	3.70647	3.69543	4.24395	4.22374
Experimental hybrids	(CKDHL120918/CKLMARSI0022)//CKDHL140475	2.26306	2.09394	14.3952	15.9657	71.7402	70.0952	74.3585	72.7571	34.0494	33.05	0.786829	0.670674	3.40941	3.37186	1.84202	1.49645	2.20555	1.7956	3.60041	3.52802	4.2586	4.24774
Experimental hybrids	(CKDHL120918/CKLTI0136)//CKDHL120358	2.2635	2.09162	13.9934	14.0069	73.0476	73.38	75.7207	76.0643	43.6885	48.1	0.837537	0.789095	3.48611	3.55545	1.84558	1.50602	2.44736	2.1901	3.52542	3.40588	4.22686	4.19952
Experimental hybrids	(CKLTI0137/CKLMARSI0022)//CKDHL142806	2.25999	2.09054	13.8358	13.2476	73.3786	74.3553	76.1263	77.1618	33.9908	32.6099	1.04905	1.29657	3.67151	3.9727	2.30288	2.98545	3.3621	3.72588	3.8721	3.96073	4.43115	4.50012
Experimental hybrids	(CKSBL10205/CKDHL120312)//CKLMLN150474	2.2636	2.08864	13.807	13.117	72.1881	69.3588	74.7879	71.7833	30.6413	17.7896	0.777723	0.644158	3.42808	3.42484	1.84335	1.5014	2.57513	2.42236	3.40631	3.2236	4.0429	3.94027
Experimental hybrids	(CKLTI0043/CKDHL120312)//CKLMLN150356	2.27041	2.08562	14.0513	14.28	72.1813	69.331	75.2515	73.6239	40.1499	42.575	0.75411	0.589268	3.54772	3.70346	1.92083	1.75052	2.83584	2.85619	4.03395	4.24197	4.75358	5.00047
Experimental hybrids	(CKDHL120312/CKLTI0042)//CKLMLN150461	2.25958	2.08533	13.7754	12.9526	72.0233	68.6337	75.863	75.8954	40.1339	42.55	0.886224	0.899781	3.28657	3.09592	1.92359	1.75641	2.77326	2.73908	3.58139	3.49684	4.27158	4.26638
Experimental hybrids	(CKDHL120918/CKLTI0136)//CKDHL140475	2.26036	2.08517	13.7327	12.741	71.558	69.5995	74.1183	72.1729	32.4803	30.6	0.883223	0.899091	3.29741	3.11229	1.91864	1.74436	2.34562	2.02966	3.60031	3.53302	3.93592	3.76713
Experimental hybrids	(CKDHL0221/CKDHL120312)//CKLMARSI0022	2.26139	2.08253	14.0975	14.5289	72.2377	69.5111	75.4452	74.2899	55.313	66.25	0.845643	0.806392	3.96292	4.65879	1.99751	1.99716	2.55665	2.37854	3.98905	4.16385	4.68313	4.8952
Experimental hybrids	(CKLTI0133/CKDHL120312)//CKLMLN150340	2.25989	2.07708	13.628	12.2208	72.5701	70.786	75.2187	73.402	37.0756	37.775	0.896331	0.921262	3.38444	3.33191	2.00125	2.01101	2.60988	2.47744	3.57635	3.50212	4.23886	4.24025
Experimental hybrids	(CKLTI0227/CKLMARSI0029)//CKDHL143607	2.25418	2.0769	13.8218	13.1745	71.1168	68.4954	73.7969	71.3815	27.7684	21.8164	0.861653	0.850219	3.36105	3.24343	2.30954	3.00595	3.50161	3.95938	4.19318	4.48274	4.74447	4.97101
Experimental hybrids	(CKLTI0139/CKLTI0335)//CKSBL10205	2.25803	2.07454	14.0493	14.278	76.8391	83.0474	79.5082	85.3135	27.5487	22.9	0.897453	0.934805	3.51798	3.63408	1.99835	2.0051	2.52094	2.33079	3.46823	3.30522	3.92285	3.73631
Experimental hybrids	(CKLTI0227/CKLMARSI0029)//CKDHL141105	2.25241	2.07271	13.8431	13.2773	76.4855	82.0391	79.3336	84.8425	23.8453	14.8742	0.806008	0.721579	3.46247	3.48202	2.22963	2.74804	3.19581	3.44483	4.174	4.45788	4.93178	5.25901
Experimental hybrids	(CKLTI0043/CKDHL120312)//CKLMARSI0029	2.25363	2.06875	14.0934	14.4992	71.8033	67.7822	74.2901	69.9083	31.4521	27.822	0.873763	0.876042	3.7901	4.26174	1.99561	1.99533	2.91718	2.98779	3.57533	3.48628	4.07361	3.96519
Experimental hybrids	CKDHL140539//(CKDHL120312/CML312)	2.25509	2.06685	13.9679	13.8931	73.4337	74.2637	76.1433	76.9347	48.0276	54.875	0.768375	0.6226	3.54701	3.69628	1.84232	1.49498	2.44818	2.19614	3.38864	3.18038	3.87506	3.66953
Experimental hybrids	(CKLTI0139/CKDHL120918)//CKDHL120341	2.24349	2.05213	14.228	15.1415	74.4149	76.8029	77.5619	80.5156	31.2153	28.625	0.873696	0.881836	3.35934	3.24742	1.91928	1.7466	2.74897	2.70841	3.5672	3.46536	4.07182	3.95965
Experimental hybrids	(CKDHL0221/CKDHL120312)//CKLMLN150478	2.24215	2.04638	13.9127	13.6266	73.0081	72.6727	76.1452	76.9875	49.1571	62.3925	0.829907	0.778409	3.79659	4.26444	1.99465	1.99035	3.06454	3.23164	4.04653	4.24227	4.78432	5.0297
Experimental hybrids	(CML543/CML494)//CKDHL141105	2.24087	2.04242	14.1015	14.5439	75.4946	82.6065	78.204	84.8898	45.5618	51.025	0.855934	0.833663	3.28652	3.0708	2.15613	2.50859	3.48559	3.9307	4.16761	4.44921	5.04592	5.42892
Experimental hybrids	(CKSBL10060/CKDHL120312)//CKDHL140539	2.24389	2.04016	14.3779	15.8798	73.029	72.7389	75.5957	74.9132	49.0844	56.525	0.824445	0.758107	3.66505	3.9758	1.84664	1.50946	2.3609	2.04947	3.31167	3.0514	3.7987	3.55297
Experimental hybrids	(CKDHL120918/CML494)//CKDHL141105	2.24555	2.03804	14.2826	15.4166	74.7694	79.7281	77.4299	81.963	41.8311	45.2	0.908784	0.954871	3.13582	2.67387	2.07573	2.25101	2.92155	2.9949	4.48722	4.98634	4.93388	5.27782
Experimental hybrids	(CKLTI0227/CKLMARSI0029)//CKLTI0043	2.24056	2.03578	13.9127	13.6156	71.7398	70.1519	74.2818	72.6457	32.1631	27.9321	0.883517	0.899334	3.5598	3.71925	2.54054	3.75288	3.51833	3.99361	4.35874	4.75818	4.90565	5.222
Experimental hybrids	(CKDHL120312/CML536)//CKDHL140548	2.23702	2.03001	13.6731	12.454	73.0361	72.786	75.6315	75.0226	51.4061	60.15	0.787762	0.677539	3.33084	3.19516	1.9957	1.99519	3.1736	3.42379	4.32848	4.72417	4.72312	4.95365
Experimental hybrids	CKDHL120694//(CKDHL120312/CML312)	2.23998	2.02978	14.2557	15.2776	72.7563	71.6823	75.7125	75.3954	49.6018	59.4471	0.76556	0.621457	3.5418	3.69808	2.07749	2.26037	3.23657	3.54147	4.21545	4.54151	5.06437	5.48329
Experimental hybrids	(CKDHL120918/CML494)//CKDHL143607	2.23683	2.02934	14.4378	16.1805	73.3264	73.9934	75.6005	74.9208	40.6373	43.9866	0.879736	0.891082	3.3001	3.11517	1.9962	1.99261	2.89629	2.93895	3.87172	3.96582	4.39491	4.45183
Experimental hybrids	(CKLTI0139/CKDHL120918)//CKLTI0026	2.23778	2.02601	14.1171	14.6063	72.4247	71.825	75.8915	76.4963	38.8049	40.475	0.876853	0.882944	3.54492	3.69521	1.92196	1.75384	2.34469	2.03034	3.28323	3.00863	3.46659	3.05754
Experimental hybrids	(CKLTI0227/CKLMARSI0022)//CKSBL10194	2.22961	2.01202	13.7535	12.8402	75.7617	80.5855	78.7732	83.4362	25.9475	20.4	0.823902	0.762315	3.59073	3.78307	2.23657	2.76857	3.14289	3.35009	4.09875	4.32063	4.30076	4.29361
Experimental hybrids	(CKLTI0043/CKDHL120312)//CKDHL140548	2.22947	2.00597	14.1829	14.9279	72.5741	70.8658	75.2627	73.5738	35.2663	34.95	0.800505	0.706032	3.29509	3.10362	1.92187	1.75558	2.8516	2.8739	3.79211	3.82164	4.30514	4.3046
Experimental hybrids	(CKLTI0138/CKLMARSI0022)//CKDHL140475	2.22403	1.99696	13.8223	13.1822	72.4593	72.051	75.6831	76.0933	26.0376	18.4915	0.875529	0.886311	3.39834	3.34939	1.84549	1.50856	2.33937	2.01193	3.60296	3.51753	4.12185	4.02892
Experimental hybrids	(CKLTI0133/CKDHL120312)//CML494	2.22017	1.98727	13.5485	11.8444	73.5997	74.9861	76.4676	78.2329	39.0218	40.9134	0.867148	0.86138	3.48335	3.54231	1.91924	1.74635	2.7668	2.73691	3.70659	3.70226	4.23579	4.21053
Experimental hybrids	(CKLMARSI0037/CKLTI0139)//CKDHL140475	2.21716	1.98271	14.1527	14.7877	72.4203	71.7763	75.1999	74.7782	31.4422	27.8878	0.830939	0.774172	3.51708	3.61818	1.92182	1.75393	2.74725	2.704	4.02199	4.2179	4.38399	4.43741
Experimental hybrids	(CKDHL0221/CKDHL120312)//CML494	2.21926	1.98227	13.9471	13.7939	73.4304	74.3828	76.2814	77.5545	28.2734	18.7649	0.784081	0.667222	3.58317	3.77293	2.07442	2.24947	3.05881	3.22845	4.03941	4.2431	4.88227	5.19131
Experimental hybrids	(CML543/CML494)//CKDHL143607	2.21934	1.98187	14.0203	14.1463	73.9796	76.446	76.5539	78.5093	31.6637	29.325	0.87039	0.863611	3.33781	3.212	2.15397	2.50135	3.10979	3.29937	4.06137	4.27652	4.77078	5.02328
Experimental hybrids	(CKLTI0043/CKDHL120312)//CKDHL140539	2.21967	1.97371	14.1235	14.6322	74.0742	76.8959	77.1146	80.7138	38.2605	39.625	0.821612	0.74601	3.5743	3.76354	1.9222	1.75682	2.75871	2.73404	3.69199	3.69397	4.00944	3.89133
Experimental hybrids	(CKLTI0138/CKLTI0330)//CKDHL142425	2.21414	1.97248	13.9645	13.8624	77.2377	84.0828	79.9828	86.4805	46.8286	54.6621	0.900277	0.943616	3.58145	3.76816	1.91478	1.73568	2.43734	2.19343	3.29048	3.01892	3.94329	3.77426
Experimental hybrids	(CKLTI0043/CKDHL120312)//CKLMLN150461	2.21523	1.97032	13.4567	11.4153	71.6522	67.1356	74.0428	68.8898	36.163	36.35	0.859747	0.845324	3.57076	3.75033	1.92207	1.75541	2.78789	2.76666	3.91226	4.02906	4.27303	4.25986
Experimental hybrids	(CKLTI0138/CKLTI0330)//CKSBL10205	2.20425	1.95768	14.0168	14.1221	75.6359	79.9794	78.4296	82.7125	37.0916	37.8	0.895442	0.93551	3.6378	3.87077	1.84156	1.49781	2.46137	2.22469	3.58717	3.4938	3.93026	3.73468
Experimental hybrids	(CKDHL120312/CKLTI0042)//CKDHL120918	2.20981	1.94759	14.4118	16.0479	72.3745	70.0981	74.7909	71.8192	27.3779	20.8556	0.932081	1.01762	3.32697	3.19193	1.92202	1.75816	2.39843	2.13013	3.33442	3.09384	3.84716	3.63075
Experimental hybrids	(CKLTI0139/CKLMARSI0022)//CKLTI0043	2.20411	1.93836	13.934	13.7353	74.9677	78.4107	77.5022	80.5034	36.8194	37.375	0.90566	0.950696	3.50822	3.61482	1.91858	1.74847	3.22186	3.52581	3.89103	4.01536	4.41229	4.50138
Experimental hybrids	(CKDHL0221/CKDHL120312)//CKLTI0318	2.21811	1.93292	14.1816	14.918	73.4698	74.482	76.222	77.2899	40.6825	44.1982	0.852809	0.820663	3.55617	3.75179	2.00002	2.00603	2.90731	2.96742	3.86418	3.96927	4.41903	4.50484
Experimental hybrids	(CKDHL120312/CKLTI0042)//CKLTI0139	2.19738	1.92652	14.2667	15.3351	72.623	71.0386	75.0592	72.8665	31.3609	27.7343	0.940127	1.03786	3.51836	3.62062	1.99266	1.98627	3.06939	3.24676	4.06329	4.28693	4.6178	4.7998
Experimental hybrids	(CKDHL0221/CML464)//CKLMARSI0022	2.19542	1.91735	13.7709	12.9164	72.8153	71.7554	75.6257	74.9288	64.872	81.175	0.904144	0.940549	3.71789	4.10067	1.92417	1.75913	2.48309	2.24383	3.4258	3.23627	3.95557	3.78116
Experimental hybrids	(CKLTI0043/CKDHL120312)//CKLMLN150459	2.19676	1.91301	14.0696	14.3752	71.9692	68.5109	74.5103	70.7916	31.5996	29.225	0.843226	0.802484	3.39658	3.35623	1.84378	1.50345	2.49904	2.29284	3.42695	3.25527	3.91241	3.74461
Experimental hybrids	(CKDHL120312/CML536)//CKDHL120668	2.19327	1.91176	13.6565	12.3768	72.4236	70.3606	75.16	73.2579	44.7613	49.775	0.887873	0.908808	3.51604	3.62524	1.91999	1.7524	2.60434	2.4903	3.73009	3.75129	4.56086	4.72406
Experimental hybrids	(CKSBL10060/CKDHL120312)//CKLMARSI0022	2.18791	1.90087	13.6092	12.1322	71.7864	67.6854	73.7311	67.741	52.0786	61.2	0.787719	0.669065	3.66095	3.96094	1.84406	1.50479	2.32783	2.00932	2.97646	2.52218	3.91567	3.74976
Experimental hybrids	(CKDHL0221/CKDHL120312)//CKLMARSI0029	2.18722	1.89516	13.928	13.7026	72.7887	71.7944	76.2163	77.3559	54.6239	68.0452	0.813886	0.739963	3.77654	4.22646	2.14847	2.48946	3.23388	3.53171	4.03799	4.25177	4.59404	4.76823
Experimental hybrids	(CKDHL120918/CKLTI0138)//CKDHL120341	2.17456	1.8689	14.1282	14.6705	72.47	71.9138	75.3224	75.0854	43.8326	48.325	0.861074	0.842578	3.50897	3.60073	1.84502	1.50377	2.86336	2.89145	3.77939	3.81286	4.14678	4.07961
Experimental hybrids	(CKLMARSI0037/CML543)//CKDHL140700	2.17435	1.86802	13.6594	12.3753	74.0586	76.9378	77.3877	81.8179	63.1427	78.475	0.951799	1.06583	3.68277	4.00912	2.14885	2.49061	3.18537	3.45535	4.31887	4.71439	4.8963	5.22096
Experimental hybrids	(CKSBL10194/CKDHL120312)//CKMLN150478	2.17335	1.86659	14.0593	14.3252	73.0217	72.6893	75.7273	75.4069	40.374	42.925	0.836898	0.79761	3.46312	3.49183	1.91875	1.74686	2.7919	2.78439	3.89897	4.01133	4.44738	4.52849
Experimental hybrids	(CKDHL120918/CKLTI0136)//CKDHL120341	2.17614	1.8653	14.1626	14.8328	74.0668	75.978	76.8267	78.7583	31.8878	29.675	0.829848	0.770456	3.37269	3.29053	1.9974	1.99613	3.18665	3.42327	4.11468	4.36902	4.51761	4.64156
Experimental hybrids	(CKLTI0139/CKDHL120918)//CKDHL120358	2.16886	1.86451	14.0432	14.2505	74.592	77.3517	77.3787	80.1439	33.537	32.25	0.910922	0.972764	3.63124	3.88061	1.84339	1.50055	2.49188	2.265	3.1201	2.73299	3.75912	3.48522
Experimental hybrids	(CKLTI0227/CKLMARSI0022)//CKLTI0026	2.16812	1.85479	13.8013	13.0726	71.2459	68.8701	73.9886	71.8655	29.4059	24.3685	0.793549	0.691698	3.89682	4.50197	2.23107	2.75281	3.10713	3.30387	3.87592	3.97744	4.58013	4.73501
Experimental hybrids	(CKDHL120918/CKLMARSI0022)//CKSBL10194	2.1707	1.8529	14.2478	15.2445	73.0444	73.4736	75.7948	76.331	47.099	53.425	0.822719	0.757633	3.59746	3.80874	1.84013	1.49359	2.73806	2.70612	3.69801	3.70369	4.24201	4.23627
Experimental hybrids	(CKLTI0138/CKLTI0330)//CKDHL120341	2.16939	1.84765	14.054	14.3138	75.7871	80.4673	79.0426	84.2515	39.2016	41.5443	0.810387	0.729059	3.51822	3.62791	1.83729	1.48507	2.4734	2.25222	3.11639	2.74473	3.56469	3.2082
Experimental hybrids	(CML322/CML543)//CKDHL140700	2.16309	1.84293	14.0253	14.1684	75.0713	80.8795	77.9385	83.9021	40.6142	43.3	0.870546	0.868894	3.5643	3.71615	2.31245	3.01628	3.84803	4.54891	4.38689	4.80684	5.11	5.5333
Experimental hybrids	(CKDHL120312/CML536)//CKLMARSI0029	2.16182	1.84136	13.6743	12.4633	71.8769	68.0609	75.405	74.1347	70.8764	90.55	0.923629	0.995177	3.78814	4.24992	1.92287	1.75566	2.81624	2.8034	3.62225	3.54674	4.3374	4.34955
Experimental hybrids	(CKLTI0138/CKLTI0330)//CKDHL143607	2.16847	1.84106	14.2781	15.3978	75.755	80.3787	78.7803	83.6372	34.3857	33.575	0.822935	0.760068	3.44705	3.4716	1.91634	1.73966	2.46969	2.2512	3.28075	3.01727	3.76151	3.50852
Experimental hybrids	(CKSBL10194/CKDHL120312)//CKDHL120918	2.15817	1.82134	14.1373	14.7187	71.8323	67.7978	74.3036	69.8707	24.1702	17.625	0.823044	0.759366	3.36977	3.28122	1.92218	1.75395	2.63297	2.50509	3.3988	3.19011	3.92339	3.73777
Experimental hybrids	(CKLTI0139/CKLTI0335)//CKDHL140475	2.15815	1.82062	14.1011	14.5188	71.3407	69.1579	74.3071	72.6929	43.3327	48.4067	0.854794	0.829869	3.3121	3.15156	1.92046	1.75191	2.48351	2.27265	3.55807	3.4646	4.0514	3.94175
Experimental hybrids	(CKDHL120918/CML494)//CKSBL10194	2.15228	1.81769	13.8996	13.552	74.1986	77.3532	76.6576	78.9379	32.7364	31	0.886961	0.907563	3.57207	3.7385	2.15073	2.49516	3.17353	3.42117	4.32157	4.70865	4.89091	5.20593
Experimental hybrids	(CKLTI0139/CKLMARSI0022)//CKDHL140475	2.1521	1.8122	13.9884	13.9915	71.9398	70.6856	75.2521	74.9813	25.1629	19.175	0.879394	0.896735	3.48881	3.5526	1.84148	1.49735	2.29308	1.94052	3.39082	3.1834	4.06162	3.95252
Experimental hybrids	(CKLTI0227/CKLMARSI0022)//CKDHL120341	2.14836	1.80693	14.0177	14.1236	70.6837	67.4944	74.3785	72.7667	37.9723	39.175	0.757606	0.605067	3.46088	3.48604	2.30674	2.99808	3.51327	3.98626	4.20311	4.50216	4.91947	5.23976
Experimental hybrids	(CKLTI0227/CKLMARSI0022)//CKDHL120358	2.15087	1.80457	13.7031	12.5953	76.316	81.7478	78.673	83.3253	33.7575	32.1276	0.847267	0.817491	3.51768	3.62783	2.15331	2.50187	3.26354	3.5726	4.04807	4.26008	4.26807	4.26398
Experimental hybrids	(CKLTI0227/CKLMARSI0029)//CKDHL120358	2.14328	1.80111	13.8167	13.1503	74.9529	78.2285	77.7558	81.0238	27.3942	20.9943	0.743736	0.576361	3.6874	4.0017	2.465	3.50898	3.66312	4.24229	4.50757	4.99393	5.09166	5.49291
Experimental hybrids	(CKDHL0221/CML464)//CKDHL120668	2.14989	1.7987	13.7888	13.0184	73.2393	73.6268	75.9864	76.4498	55.1369	65.975	0.898159	0.93643	3.6201	3.85421	2.00199	2.01561	3.06535	3.24717	3.75908	3.79283	4.09489	4.00636
Experimental hybrids	(CKSBL10205/CKDHL120312)//CKDHL120668	2.14391	1.79706	13.7224	12.6858	72.2704	69.6279	75.3515	73.9105	55.281	66.2	0.813384	0.742043	3.53474	3.64262	1.92236	1.75689	2.82606	2.83143	3.94991	4.07436	4.70036	4.89784
Experimental hybrids	(CML322/CML543)//CML495	2.14799	1.79619	14.0067	14.0846	74.9856	80.6028	77.9026	83.7956	36.1309	36.3	0.790843	0.676943	3.46833	3.51319	2.07612	2.25011	3.04128	3.18685	4.0194	4.21112	4.72905	4.95647
Experimental hybrids	(CKLTI0133/CKDHL120312)//CKLMLN150461	2.14291	1.78332	13.7197	12.6909	72.0687	68.7858	74.7135	71.4565	33.9533	32.9	0.788627	0.676268	3.56574	3.73462	1.84634	1.50925	2.67364	2.57407	3.61615	3.54095	4.12959	4.03905
Experimental hybrids	(CKLTI0138/CKLTI0330)//CKLTI0026	2.14332	1.78198	13.7052	12.6084	75.7868	80.3562	79.4818	85.2631	39.0588	41.2778	0.92788	1.01112	3.4651	3.50209	1.83469	1.47802	2.12274	1.66762	2.7807	2.20338	3.41099	2.98104
Experimental hybrids	(CKLTI0138/CKLTI0330)//CKDHL120358	2.13508	1.77626	13.7961	13.0454	71.8391	70.3791	74.7819	73.8216	42.8238	46.75	0.788914	0.682023	3.53982	3.64579	1.99647	1.99785	2.93138	3.00756	3.60028	3.51148	4.08635	3.97285
Experimental hybrids	(CKLMARSI0037/CML543)//CKDHL143607	2.13977	1.77302	14.1698	14.8681	73.6174	75.0386	76.2307	77.3665	43.4267	48.8629	0.837244	0.792343	3.57343	3.75821	2.22657	2.7413	3.05961	3.22862	4.36078	4.7787	5.1217	5.56339
Experimental hybrids	(CKDHL0221/CKDHL120312)//CKDHL140539	2.14051	1.76797	13.8871	13.4965	73.9882	76.6299	76.7941	79.5036	53.984	64.175	0.772085	0.627965	3.66409	3.97999	1.9221	1.75601	2.62313	2.50896	3.8963	4.02802	4.23426	4.23929
Experimental hybrids	(CKSBL10205/CKDHL120312)//CKDHL140548	2.12922	1.75926	13.9181	13.6425	73.3346	73.8917	75.9725	76.3594	44.0567	48.675	0.72906	0.541617	3.59476	3.77924	1.99938	2.0053	2.95849	3.04214	3.93552	4.05527	5.11886	5.52691
Experimental hybrids	(CKDHL0221/CKDHL120312)//CKLTI0134	2.12647	1.75198	14.0393	14.2385	72.9755	72.5569	75.7207	75.3965	24.1749	10.0649	0.866185	0.862697	3.63969	3.8877	2.07429	2.25064	3.20441	3.47307	4.1846	4.47223	4.72327	4.94537
Experimental hybrids	(CKSBL10205/CKDHL120312)//CKLMLN150356	2.13007	1.75044	14.0237	14.1469	71.5248	66.6812	74.0556	68.9631	41.5793	45.6161	0.78553	0.666801	3.79089	4.26518	2.00175	2.01051	2.92592	3.00632	4.16888	4.46693	4.70899	4.94233
Experimental hybrids	(CKDHL120312/CKLTI0042)//CKLMLN150340	2.12566	1.74717	14.0365	14.215	72.7599	71.6065	75.8609	75.8898	42.4396	46.15	0.8225	0.755029	3.52102	3.6147	1.92404	1.75994	2.61024	2.4679	3.7161	3.71665	4.24207	4.21939
Experimental hybrids	(CKDHL0221/CKDHL120312)//CKLMLN150340	2.13026	1.74675	13.8076	13.1058	72.1986	69.3832	75.5026	74.59	38.5807	40.125	0.806226	0.717867	3.36082	3.26625	2.07425	2.24696	2.91049	2.98363	3.71064	3.71829	4.38655	4.44736
Experimental hybrids	(CML322/CML543)//CKDHL140910	2.12907	1.74337	14.3068	15.5375	75.2983	81.9099	77.8833	83.7445	58.7555	71.625	0.817638	0.745257	3.73429	4.13695	2.23172	2.75338	3.24521	3.52963	4.67047	5.27597	5.28237	5.80009
Experimental hybrids	(CKLTI0227/CKDHL120918)//CKLTI0026	2.11679	1.71332	14.2649	15.3295	72.3172	71.6131	73.9748	71.9326	31.8829	28.9073	0.822591	0.755259	3.40357	3.37077	2.30484	2.99385	3.50166	3.97276	4.05474	4.26796	4.4111	4.48287
Experimental hybrids	(CKSBL10194/CKDHL120312)//CKLMLN150461	2.11784	1.71147	13.8601	13.3589	72.5149	70.6333	75.042	72.7748	43.1509	48.3709	0.788224	0.66552	3.4631	3.51961	1.99885	2.00152	2.79114	2.77084	3.85512	3.95317	4.41152	4.49099
Experimental hybrids	(CKLTI0043/CKDHL120312)//CKLMARSI0022	2.11451	1.70764	13.8718	13.4203	71.8061	67.7283	74.3296	69.9613	60.9171	75	0.847019	0.810218	3.73484	4.13787	1.84545	1.50594	2.34286	2.01847	3.28614	3.01445	3.61765	3.28011
Experimental hybrids	(CKLTI0137/CKLTI0330)//CKDHL141105	2.11186	1.70576	14.2054	15.0509	75.9825	80.8453	78.8383	83.6474	25.1923	17.3886	0.901184	0.94717	3.67595	3.98679	2.22551	2.73832	3.06229	3.23242	3.74397	3.75035	4.42563	4.49365
Experimental hybrids	(CKDHL120918/CKLTI0138)//CKDHL120358	2.11234	1.70451	14.084	14.4569	73.0399	73.3666	76.2129	77.2728	39.0931	40.925	0.815026	0.735959	3.49094	3.55884	2.07655	2.25282	2.63412	2.50911	3.57572	3.48471	4.25176	4.23811
Experimental hybrids	(CKLTI0137/CKLMARSI0022)//CKDHL120358	2.10911	1.69675	13.7252	12.71	74.2021	76.3853	76.8592	78.8967	30.1906	27.025	0.799275	0.706564	3.83192	4.35753	2.23198	2.75768	3.42895	3.85014	4.53965	5.05339	5.00093	5.36617
Experimental hybrids	(CKSBL10060/CKDHL120312)//CKLMLN150461	2.10618	1.69127	13.6857	12.5026	71.6889	67.3255	74.2229	69.6399	40.9665	43.85	0.810345	0.724048	3.55753	3.72195	1.84503	1.50543	2.64112	2.53452	3.40044	3.2166	3.87294	3.68189
Experimental hybrids	(CKLTI0137/CKLMARSI0022)//CKLTI0043	2.10568	1.68937	13.7659	12.9006	74.4473	76.9692	77.2004	79.7122	30.2706	27.15	0.873034	0.881381	3.65438	3.92925	2.22519	2.73789	3.47715	3.93519	4.03414	4.23923	4.24939	4.23782
Experimental hybrids	(CML543/CML494)//CKDHL142806	2.10704	1.68889	13.561	11.9023	75.2447	81.7773	77.9657	84.0826	52.2227	61.425	0.8407	0.800217	3.61787	3.86499	2.2283	2.74768	3.29165	3.6331	4.30331	4.6939	5.02453	5.41907
Experimental hybrids	(CKLTI0227/CKDHL120918)//CKDHL142425	2.10716	1.6847	13.9545	13.8101	72.1922	71.3074	74.8605	74.0386	27.1371	17.3679	0.748455	0.582488	3.0236	2.48207	2.3064	3.00131	3.62485	4.18991	4.35863	4.77297	4.91372	5.25
Experimental hybrids	(CKLTI0133/CKDHL120312)//CKLMARSI0022	2.10324	1.67881	13.6245	12.2279	71.277	65.6135	73.7804	67.8681	47.2911	53.725	0.833343	0.778908	3.45717	3.49579	1.84397	1.50187	2.6208	2.4803	3.43297	3.24582	3.58803	3.23088
Experimental hybrids	(CKLMARSI0037/CML543)//CKDHL142445	2.10402	1.67847	13.9432	13.7758	73.6301	75.0032	76.4461	78.0734	54.8807	65.575	0.845336	0.806592	3.30124	3.12485	2.23191	2.75321	3.51454	3.98267	4.65383	5.2461	5.24494	5.7347
Experimental hybrids	(CML322/CML543)//CKDHL141105	2.10139	1.67529	13.8503	13.3108	75.1731	81.5137	78.1991	84.9808	67.2257	84.85	0.822542	0.763411	3.63986	3.90211	2.30442	2.99527	3.45241	3.90548	4.64893	5.25004	5.25131	5.75836
Experimental hybrids	(CKLMARSI0037/CML543)//CKDHL140910	2.09692	1.6683	13.7552	12.8515	75.0587	80.881	77.6425	82.7428	57.4586	69.6	0.847747	0.817051	3.77333	4.20994	2.0766	2.25316	3.23404	3.52063	4.19908	4.50476	4.92402	5.2581
Experimental hybrids	(CKLMARSI0037/CML543)//CKDHL141105	2.09658	1.66508	13.8021	13.0791	74.9654	80.4449	77.4314	81.9209	54.2722	64.625	0.864183	0.850702	3.67088	3.98196	2.07497	2.24752	3.08829	3.2739	4.18926	4.49237	4.91156	5.23677
Experimental hybrids	(CKSBL10194/CKDHL120312)//CML494	2.08854	1.65664	14.3409	15.7043	73.276	73.7664	76.2462	77.4331	43.0285	49.8925	0.807255	0.727751	3.46789	3.49122	1.84001	1.49204	2.61838	2.47857	3.76525	3.77838	4.14821	4.06056
Experimental hybrids	(CKDHL120312/CML536)//CKLTI0318	2.12056	1.65616	13.9414	13.764	72.7691	71.6337	75.6027	74.8954	51.4862	60.275	0.783153	0.632961	3.83995	4.38323	1.92387	1.75656	2.64014	2.50717	3.44888	3.27006	3.98122	3.8197
Experimental hybrids	(CKLTI0227/CKLMARSI0022)//CKDHL143607	2.09255	1.65504	14.1058	14.5526	75.1452	78.7193	77.9044	81.4179	NA	NA	0.85679	0.840971	3.53331	3.65176	2.14688	2.48447	3.16998	3.41995	3.85115	3.95393	4.23461	4.22867
Experimental hybrids	(CKLTI0138/CKLTI0330)//CKDHL140475	2.08759	1.64142	14.1093	14.5722	74.2241	76.3258	77.0486	79.2789	36.6918	36.9891	0.807941	0.725099	3.38098	3.29682	1.99571	1.9961	2.59716	2.46065	3.87992	3.98508	4.57738	4.7341
Experimental hybrids	(CML322/CML543)//CKDHL140475	2.08499	1.64095	13.9138	13.6172	74.7806	79.6849	77.6805	82.8549	67.1456	84.725	0.720094	0.516676	3.57652	3.758	2.00509	2.01911	3.26141	3.55005	4.39014	4.80573	5.30164	5.81334
Experimental hybrids	(CKDHL120312/CKLTI0042)//CKDHL140548	2.08489	1.64044	14.1203	14.6351	73.4719	74.53	75.8825	76.0349	22.8471	8.6179	0.746729	0.579883	3.45724	3.47745	2.07605	2.2536	3.24876	3.54615	4.23316	4.55207	4.79	5.04629
Experimental hybrids	(CKLTI0227/CKLMARSI0022)//CKDHL142425	2.07853	1.63267	13.7865	13.0137	73.7786	75.2921	76.5845	78.2275	23.1649	13.5609	0.840383	0.803014	3.30879	3.1193	2.23015	2.75045	3.05732	3.21403	4.05818	4.2574	4.78881	5.03045
Experimental hybrids	(CKSBL10194/CKDHL120312)//CKDHL120668	2.07454	1.62565	14.0785	14.4172	71.9413	68.2574	74.3525	70.0312	44.7303	50.8017	0.880225	0.894508	3.63323	3.87144	2.00049	2.00765	3.0936	3.27641	3.76948	3.78512	4.45783	4.53087
Experimental hybrids	(CML543/CML494)//CKDHL120341	2.07867	1.62232	14.0369	14.2085	75.273	81.6905	77.928	83.8389	51.8064	60.775	0.805833	0.714345	3.39845	3.35527	2.30908	3.00364	3.37264	3.73932	4.31362	4.69094	4.90729	5.22253
Experimental hybrids	(CKLTI0043/CKDHL120312)//CKLMLN150340	2.0762	1.61351	13.8699	13.4082	72.5659	70.7858	75.3643	73.9565	37.0756	37.775	0.751022	0.580325	3.49653	3.57883	2.00275	2.0146	2.93795	3.02204	4.0499	4.25698	4.5875	4.74215
Experimental hybrids	(CKLTI0227/CKLMARSI0029)//CKDHL142806	2.07061	1.60658	14.0583	14.3257	71.352	69.0938	73.3084	70.2261	35.3055	34.6658	0.844387	0.812696	3.42627	3.40594	2.23097	2.75441	3.08793	3.27041	3.75059	3.76262	4.10417	4.00748
Experimental hybrids	(CKLTI0133/CKDHL120312)//CKLMLN150474	2.07368	1.60002	13.8511	13.3174	72.688	71.4099	75.4101	74.2445	29.0631	23.8787	0.790118	0.680252	3.67366	3.99488	1.92118	1.75355	2.75862	2.73088	3.88323	4.00191	4.58972	4.76375
Experimental hybrids	(CKLTI0133/CKDHL120312)//CKLTI0139	2.06929	1.59803	13.8294	13.2104	72.7964	71.7654	75.6089	74.9427	34.1615	33.225	0.814453	0.738624	3.61489	3.8459	1.91644	1.73935	2.80625	2.80463	4.09898	4.32952	4.62449	4.79407
Experimental hybrids	(CKLTI0137/CKLMARSI0022)//CKLTI0026	2.07101	1.59593	13.3294	10.7735	74.9607	78.3921	77.5767	80.7055	32.7255	30.3467	0.830665	0.779901	3.58212	3.76482	2.14742	2.48669	2.90657	2.97494	3.72493	3.73077	4.38868	4.44769
Experimental hybrids	(CKSBL10194/CKDHL120312)//CKLMARSI0022	2.06558	1.57794	13.5891	12.0347	71.52	66.6867	74.173	69.4471	47.7394	54.425	0.76262	0.603266	3.80701	4.31658	1.92256	1.75331	2.53023	2.32806	3.4353	3.26066	4.09293	4.00061
Experimental hybrids	(CKLTI0133/CKDHL120312)//CKLMLN150459	2.0623	1.57722	13.8184	13.1523	71.9422	68.4099	74.629	71.2445	36.9635	37.6	0.773078	0.641534	3.52927	3.64671	1.84472	1.50456	2.62702	2.50049	3.57565	3.4926	4.07881	3.98326
Experimental hybrids	(CKSBL10060/CKDHL120312)//CKLTI0318	2.06388	1.57684	14.0725	14.3997	71.4859	66.5091	74.0267	68.85	65.2242	81.725	0.777444	0.641638	3.45801	3.49941	1.92244	1.75256	2.64139	2.51301	3.43035	3.24264	3.79848	3.54693
Experimental hybrids	(CKLTI0133/CKDHL120312)//CKLTI0133	2.0623	1.57329	13.4809	11.5102	72.4993	70.6739	75.6096	74.996	38.885	40.6	0.810534	0.735026	3.63238	3.88186	2.0008	2.01308	2.82127	2.83432	3.95095	4.09255	4.52018	4.63773
Experimental hybrids	(CKLTI0137/CKLMARSI0022)//CKDHL140910	2.05905	1.56618	13.9311	13.7151	74.9938	78.3743	77.9279	81.4637	22.5025	6.51492	0.81873	0.746321	3.5854	3.78355	2.38352	3.2461	3.49009	3.95791	4.18556	4.49051	4.72494	4.96487
Experimental hybrids	(CKLMARSI0037/CML543)//CKDHL142806	2.05409	1.55516	13.9719	13.9035	74.3837	78.1812	77.3099	81.4631	58.6754	71.5	0.919894	0.986294	3.73163	4.12359	2.07904	2.26117	3.26517	3.57976	4.07176	4.30018	4.94061	5.28789
Experimental hybrids	CKDHL140548//(CKDHL120312/CML312)	2.05208	1.55412	14.0115	14.0884	72.5576	70.7566	75.1031	72.9481	29.2741	24.0902	0.736429	0.552904	3.60283	3.80955	1.99996	2.00655	2.94522	3.03163	3.89211	3.99217	4.27428	4.26435
Experimental hybrids	(CKLTI0139/CKLMARSI0022)//CKDHL120341	2.04858	1.55135	14.2813	15.4143	75.229	78.9183	77.8681	81.2762	32.3232	29.4096	0.853983	0.832183	3.55691	3.70828	1.91686	1.73915	2.93097	3.00223	3.42277	3.23691	4.07616	3.97201
Experimental hybrids	(CKLTI0137/CKLMARSI0022)//CKDHL143607	2.0476	1.54356	14.0494	14.2895	73.7662	75.2605	76.4792	77.9712	31.5627	28.3232	0.905094	0.955253	3.34614	3.21467	2.15298	2.50315	3.05769	3.2277	3.57738	3.4841	3.9063	3.71809
Experimental hybrids	(CKLTI0139/CKLMARSI0022)//CKSBL10194	2.04793	1.53588	13.7738	12.9254	73.6645	74.8819	76.4294	77.7685	35.1542	34.775	0.831004	0.773019	3.58624	3.79083	1.92533	1.76734	2.81064	2.82466	3.88533	4.00425	4.39777	4.47089
Experimental hybrids	(CKSBL10194/CKDHL120312)//CKLTI0133	2.04189	1.53001	14.2866	15.4431	72.9445	72.5222	75.5809	74.9225	43.6783	51.4649	0.798423	0.705925	3.3718	3.26477	2.14728	2.4854	3.18427	3.43971	4.1822	4.47233	4.73625	4.96789
Experimental hybrids	(CKLTI0227/CKDHL120918)//CKDHL140475	2.04162	1.52746	13.7501	12.8323	75.7268	80.2456	78.8345	83.7013	25.9795	15.2075	0.876163	0.888927	3.52278	3.63083	2.22863	2.74636	3.27799	3.5952	3.93239	4.06042	4.28436	4.28161
Experimental hybrids	(CKSBL10194/CKDHL120312)//CKLMLN150340	2.04427	1.52669	14.1232	14.6553	71.9149	68.2743	75.2692	73.6804	42.0713	45.575	0.748783	0.57993	3.55574	3.71619	1.99855	2.00123	2.92948	3.01553	3.71647	3.72149	4.08644	3.99575
Experimental hybrids	(CKSBL10060/CKDHL120312)//CKLMLN150356	2.04118	1.52287	13.5956	12.0661	70.836	63.9676	73.3054	66.1946	56.3057	67.8	0.843135	0.80732	3.82198	4.3315	1.91974	1.74829	2.72118	2.66337	3.70069	3.6989	4.04805	3.93465
Experimental hybrids	(CML543/CML494)//CKDHL142425	2.04185	1.52247	13.9411	13.7468	73.657	75.1905	76.4962	78.3389	43.4003	47.65	0.857502	0.832909	3.4046	3.36313	2.15467	2.5045	3.10525	3.2988	4.2036	4.5105	4.78363	5.04059
Experimental hybrids	(CKLTI0227/CKLMARSI0029)//CKSBL10205	2.03547	1.51304	14.1768	15.0751	73.6143	74.8888	76.2661	77.4131	26.4017	15.8679	0.813119	0.737545	3.595	3.78769	2.46113	3.49677	3.66539	4.2466	4.35588	4.75736	5.24839	5.74386
Experimental hybrids	(CKLTI0227/CKLMARSI0029)//CKSBL10194	2.03675	1.51302	13.9305	13.6974	75.733	80.261	78.5639	83.033	27.3214	20.7396	0.884401	0.908736	3.58908	3.77702	2.23282	2.75998	3.31058	3.63975	4.11568	4.34871	4.35828	4.37866
Experimental hybrids	(CKDHL120312/CML536)//CKDHL140539	2.03707	1.51031	14.1442	14.7396	74.0007	76.5845	76.9002	79.868	56.6099	68.275	0.789097	0.671485	3.66127	3.96147	1.84402	1.49987	2.53311	2.3244	3.30708	3.03811	3.9579	3.78393
Experimental hybrids	(CKDHL0221/CML464)//CKLMARSI0029	2.03687	1.50386	13.6439	12.3201	72.473	70.5735	75.4351	74.3648	75.9841	98.525	0.862474	0.853131	3.7091	4.06395	1.9951	1.99452	3.00813	3.15067	3.8744	3.9733	4.57545	4.73267
Experimental hybrids	(CKDHL0221/CML464)//CKDHL140548	2.03062	1.50162	13.879	13.448	74.428	78.3168	77.391	81.8185	37.6031	38.6197	0.73077	0.542458	3.73125	4.11853	1.99427	1.98949	3.07599	3.24953	4.0497	4.25149	4.79563	5.04854
Experimental hybrids	(CKSBL10205/CKDHL120312)//CKDHL120694	2.02678	1.482	14.2734	15.3757	73.6383	75.0695	76.404	77.9663	43.3042	47.5	0.757513	0.606638	3.52535	3.64051	1.91916	1.74871	2.78651	2.77823	3.90803	4.0366	5.12324	5.55781
Experimental hybrids	(CKDHL0221/CKDHL120312)//CKLMLN150356	2.02387	1.47604	13.8577	13.3563	72.7206	71.4514	74.0257	68.8167	44.5371	49.425	0.817058	0.739199	3.46867	3.50977	1.92055	1.74722	2.76368	2.71132	3.86494	3.95396	4.72356	4.94428
Experimental hybrids	(CKDHL120312/CKLTI0042)//CKLTI0318	2.01952	1.46601	13.8648	13.384	72.3181	69.7554	74.8447	71.9288	64.3756	80.4	0.733765	0.54342	3.76494	4.20086	2.15632	2.50893	2.72889	2.66637	3.99588	4.17322	4.53856	4.66879
Experimental hybrids	(CKDHL0221/CKDHL120312)//CML550	2.02376	1.46489	14.177	14.9058	71.9771	68.5903	75.2878	73.8304	52.2547	61.475	0.823648	0.760661	3.67382	3.99192	2.1519	2.50259	3.35265	3.73938	4.21621	4.54423	4.77286	5.0377
Experimental hybrids	(CKLTI0227/CKLMARSI0029)//CKDHL140910	2.00937	1.44835	13.7464	12.8122	76.4553	82.5215	78.8635	83.7606	21.16	12.925	0.975232	1.12277	3.57828	3.75419	2.22789	2.74264	3.25266	3.54939	3.91406	4.03102	4.28728	4.27998
Experimental hybrids	(CKDHL120312/CKLTI0042)//CKDHL140539	2.00696	1.42874	13.82	13.1668	73.7729	75.6613	76.6366	78.8566	58.2431	70.825	0.756857	0.598178	3.72973	4.13113	1.92561	1.76128	2.70008	2.59939	3.4679	3.29372	4.31998	4.32647
Experimental hybrids	(CML322/CML543)//CKDHL142425	2.00405	1.41992	13.904	13.6001	74.0526	76.8588	76.7404	79.2833	56.642	68.325	0.861879	0.846586	3.70412	4.06169	2.22791	2.74177	3.18447	3.43374	4.02608	4.22583	4.72589	4.95636
Experimental hybrids	(CKLTI0227/CKLMARSI0022)//CKLTI0043	2.00077	1.4187	13.8736	13.4234	76.4234	81.9906	79.126	84.4292	34.3696	33.55	0.816878	0.744846	3.55707	3.72068	2.1509	2.49534	3.21276	3.4875	4.20804	4.51904	4.63377	4.8164
Experimental hybrids	(CKLTI0227/CKDHL120918)//CKSBL10205	1.99507	1.40585	14.3578	15.7878	75.1767	78.8778	78.0218	81.7219	22.749	8.4179	0.823012	0.760947	3.56204	3.73169	2.30795	3.00582	3.37876	3.78023	4.03561	4.24408	4.88835	5.20746
Experimental hybrids	(CML322/CML543)//CKDHL143607	1.99305	1.40262	14.0873	14.4743	74.1333	77.5926	77.447	81.9565	41.3027	44.375	0.801145	0.705773	3.26867	3.03411	2.15066	2.49278	3.18162	3.43063	4.16634	4.44738	4.88829	5.19537
Experimental hybrids	(CKDHL120918/CKLMARSI0022)//CKDHL120358	1.99523	1.39594	13.9463	13.7477	72.7206	72.7292	75.6438	76.001	47.8355	54.575	0.827238	0.771064	3.55888	3.72263	1.84092	1.49352	2.48298	2.25727	3.25141	2.96637	3.90568	3.72036
Experimental hybrids	(CKDHL120312/CKLTI0042)//CKLMLN150356	1.99337	1.39429	13.8626	13.3727	72.0495	68.7287	74.6757	71.338	53.7598	63.825	0.74662	0.569485	3.6797	4.01156	1.99691	1.99528	3.07196	3.23718	4.17078	4.45982	5.05829	5.46293
Experimental hybrids	(CKLTI0137/CKLMARSI0022)//CKSBL10194	1.9912	1.39323	13.8502	13.3088	72.7471	72.5967	75.1128	74.5664	37.0905	37.8053	0.809114	0.724399	3.58993	3.79095	2.23065	2.75361	3.35871	3.73664	4.2165	4.53022	4.80554	5.07304
Experimental hybrids	(CKLTI0227/CKDHL120918)//CKDHL120341	1.98717	1.38513	14.2701	15.3627	73.3193	74.1423	76.0719	76.9529	34.1381	32.7429	0.773344	0.644861	3.74587	4.155	2.3856	3.25027	3.53984	4.02101	4.06173	4.26978	4.61351	4.78191
Experimental hybrids	(CKLMARSI0037/CML543)//CKDHL142425	1.98635	1.38171	13.8731	13.4374	73.8346	76.0224	76.646	78.9208	66.4571	83.65	0.810673	0.730789	3.71546	4.08184	2.2266	2.74037	3.33421	3.69199	4.18038	4.47748	4.90442	5.22808
Experimental hybrids	(CML322/CML543)//CKDHL142806	1.97514	1.35985	14.0444	14.2663	75.025	80.786	77.7142	83.0226	62.5503	77.55	0.810088	0.728786	3.70012	4.05058	2.14988	2.49308	3.35873	3.72625	4.32419	4.70994	5.05808	5.45385
Experimental hybrids	(CKSBL10194/CKDHL120312)//CKLMLN150356	1.97515	1.34708	13.8973	13.5465	71.9903	68.4994	74.3833	70.1816	46.0262	51.75	0.810831	0.723588	3.68249	4.00898	2.0004	2.00644	3.21023	3.48239	4.03244	4.24008	4.38668	4.45265
Experimental hybrids	(CKLTI0227/CKLMARSI0022)//CKSBL10205	1.97153	1.3423	14.0133	14.1065	73.6289	74.9144	76.477	77.9521	26.9601	20.1097	0.766423	0.621686	3.45866	3.48568	2.22647	2.74006	3.79611	4.46588	4.36165	4.76968	4.91708	5.24686
Experimental hybrids	(CKDHL120312/CKLTI0042)//CKDHL120668	1.96805	1.33124	14.0664	14.3772	72.2452	69.5943	74.7823	71.8129	28.029	23.65	0.790178	0.683368	3.54065	3.67718	2.07554	2.25266	3.05505	3.21938	3.87851	3.96957	4.57284	4.71382
Experimental hybrids	(CKDHL120918/CKLMARSI0029)//CKDHL120341	1.96435	1.32866	14.0249	14.1605	73.0037	73.3453	75.8315	76.3951	53.8879	64.025	0.739393	0.563782	3.57548	3.74626	1.83885	1.487	2.55463	2.38086	3.82395	3.89904	4.35912	4.40516
Experimental hybrids	(CKSBL10194/CKDHL120312)//CKDHL140548	1.96535	1.32838	14.3373	15.6938	73.8031	75.7946	76.1099	76.8542	28.9737	25.125	0.804549	0.719932	3.57983	3.77567	2.22502	2.73737	3.5136	3.98907	4.49363	4.99213	5.06288	5.46671
Experimental hybrids	(CKLTI0137/CKLTI0330)//CKLTI0026	1.9634	1.32336	14.1447	14.7468	75.5709	79.8026	78.4093	82.6728	33.756	30.8679	0.766269	0.623003	3.88941	4.48708	2.30525	2.99399	3.21079	3.48149	3.91754	4.04087	4.77616	5.02733
Experimental hybrids	(CKLTI0227/CKLMARSI0029)//CKDHL120341	1.96235	1.31356	13.8775	13.4578	73.9084	75.7774	76.5894	78.3395	27.5967	22.975	0.801424	0.710322	3.69931	4.05919	2.22784	2.74757	3.35879	3.74798	4.36586	4.78231	5.07346	5.48767
Experimental hybrids	(CKLTI0227/CKDHL120918)//CKDHL120358	1.957	1.29759	14.0362	14.2229	74.0808	76.1473	77.4709	80.4209	28.5584	22.8667	0.825735	0.767623	3.6516	3.94193	2.23197	2.75816	3.74575	4.38013	4.2564	4.59384	5.01067	5.38075
Experimental hybrids	(CKLTI0137/CKLTI0330)//CKLTI0043	1.95278	1.29198	13.9491	13.793	74.5146	77.1415	77.2151	79.7322	30.7496	26.6811	0.795469	0.692457	3.4515	3.47209	2.23299	2.759	3.56613	4.08196	4.40081	4.83452	5.30452	5.83575
Experimental hybrids	(CKLTI0137/CKLMARSI0022)//CKDHL142425	1.94872	1.282	13.7777	12.9495	72.2797	71.5116	74.9911	74.3297	31.3051	26.1821	0.797577	0.699593	3.52635	3.64132	2.31107	3.01284	3.52999	4.02202	4.06247	4.28274	4.6222	4.80407
Experimental hybrids	(CKDHL0221/CML464)//CKLTI0318	1.94837	1.27809	13.9409	13.7434	72.9408	72.3866	76.0677	76.7267	57.1543	69.125	0.749381	0.57554	3.64873	3.93453	2.07299	2.2419	2.89085	2.93887	3.98441	4.16727	4.36498	4.42261
Experimental hybrids	(CKSBL10194/CKDHL120312)//CKLMARSI0029	1.94678	1.27709	14.5549	16.7314	71.7039	67.4974	74.2518	69.8291	37.8602	39	0.904025	0.951868	3.51312	3.60258	1.91788	1.74661	2.74308	2.7087	3.73423	3.74375	4.42192	4.49543
Experimental hybrids	(CKLTI0137/CKLTI0330)//CKDHL143607	1.94592	1.27352	14.2897	15.4468	72.1581	71.2497	74.6438	73.5235	25.4191	19.575	0.751614	0.584021	3.48328	3.54964	2.38223	3.24257	3.5126	3.99364	4.15993	4.44734	4.69725	4.91747
Experimental hybrids	(CKDHL120918/CML494)//CKDHL120341	1.94186	1.27137	14.1104	14.5747	73.8236	75.9934	76.772	79.4208	42.7598	46.65	0.78285	0.666967	3.51259	3.60588	1.99414	1.98872	3.04096	3.19203	4.48627	4.97385	5.06214	5.46121
Experimental hybrids	(CKLTI0227/CKLMARSI0029)//CKLTI0026	1.94201	1.26305	13.8602	13.3507	77.0045	83.5496	79.8161	86.1512	34.0808	32.339	0.794987	0.695845	3.67443	3.98109	2.3039	2.99254	3.33771	3.70489	4.1912	4.49348	4.90939	5.23902
Experimental hybrids	(CKLTI0133/CKDHL120312)//CKLTI0318	1.98178	1.25817	13.5797	11.9892	72.2097	69.3959	74.7716	71.7138	64.6638	80.85	0.800772	0.679061	3.73296	4.13774	1.84319	1.50034	2.59982	2.46122	3.50914	3.39476	4.0019	3.87124
Experimental hybrids	(CKLTI0227/CKDHL120918)//CKSBL10194	1.93374	1.25398	13.8213	13.1674	77.3003	84.2135	80.0651	86.6944	27.7875	21.7634	0.824392	0.766507	3.91235	4.525	2.30692	2.99736	3.39436	3.77335	4.17674	4.45613	4.92246	5.24237
Experimental hybrids	(CKLTI0137/CKLMARSI0022)//CKDHL120341	1.93313	1.2431	13.8892	13.4963	74.9429	78.5129	78.3606	82.5449	32.1285	29.2017	0.859522	0.848619	3.69008	4.02899	2.22768	2.74338	3.19437	3.45462	4.00624	4.20557	4.736	4.98161
Experimental hybrids	(CKLTI0137/CKLMARSI0022)//CKSBL10205	1.93097	1.23924	14.0925	14.4861	74.865	78.0607	77.8539	81.3347	38.6753	40.5405	0.969162	1.10249	3.8779	4.46009	2.15606	2.51327	3.21638	3.49437	4.04758	4.25584	4.57667	4.73037
Experimental hybrids	(CKLTI0227/CKLMARSI0029)//CKDHL140475	1.92414	1.22336	13.8754	13.4278	70.7967	67.7584	73.5278	70.7715	26.4262	15.9179	0.712617	0.500774	3.47476	3.51607	2.38463	3.24742	3.69018	4.26983	4.66936	5.26447	5.64756	6.33558
Experimental hybrids	(CML543/CML494)//CKSBL10194	1.922	1.22327	14.2942	15.4723	75.0084	80.6356	77.6875	82.8898	39.8457	42.1	0.709867	0.492438	3.62165	3.86088	2.2323	2.75738	3.60398	4.14317	4.30836	4.68712	5.19098	5.65326
Experimental hybrids	(CKSBL10205/CKDHL120312)//CKDHL140539	1.91849	1.20136	13.8707	13.4069	74.1626	77.2287	76.1076	76.838	39.9898	42.325	0.809997	0.720194	3.74399	4.16443	1.84651	1.50968	2.50591	2.29098	3.87883	3.98694	4.45116	4.54893
Experimental hybrids	(CKSBL10194/CKDHL120312)//CKDHL140539	1.91935	1.20043	14.1619	14.8197	73.7892	75.7822	76.4101	78.0102	54.8807	65.575	0.761234	0.607205	3.83294	4.37335	1.84789	1.51375	2.38089	2.08393	3.46567	3.30482	3.95926	3.79924
Experimental hybrids	(CKDHL120918/CML494)//CML495	1.91528	1.19229	14.0451	14.268	75.4767	82.6268	78.1993	84.9498	45.8176	55.7821	0.759776	0.60821	3.38408	3.31464	2.23011	2.75368	3.48483	3.95335	4.511	5.02317	5.23812	5.73691
Experimental hybrids	CKLTI0318//(CKDHL120312/CML312)	1.91152	1.18784	13.5543	11.8711	71.9857	68.4805	74.9411	72.3167	47.9796	54.8	0.76304	0.61491	3.67771	4.00547	2.0762	2.25325	3.02026	3.16306	3.999	4.18497	4.5239	4.65206
Experimental hybrids	(CKLTI0043/CKDHL120312)//CKLTI0318	1.95397	1.18361	13.7695	12.9049	71.6841	67.331	74.4705	70.6239	62.4702	77.425	0.70774	0.474658	3.96171	4.671	1.84367	1.5002	2.66504	2.55922	3.5597	3.46693	4.07092	3.96642
Experimental hybrids	(CKDHL0221/CKDHL120312)//CKDHL120694	1.9103	1.18234	14.1855	14.9401	73.8755	76.1825	76.8964	79.9377	28.5414	24.45	0.711609	0.503002	3.67469	3.98318	2.22478	2.73551	3.67166	4.24979	4.65019	5.231	5.24762	5.73571
Experimental hybrids	(CKLTI0137/CKLTI0330)//CKDHL120341	1.90438	1.18157	13.7576	12.8703	76.7509	82.6884	79.5616	85.3604	29.2111	23.9887	0.818593	0.754954	3.54253	3.65894	2.22726	2.74242	3.35421	3.71455	4.03716	4.22436	4.74838	4.97422
Experimental hybrids	(CKSBL10194/CKDHL120312)//CKDHL120694	1.90353	1.17115	14.3504	15.7461	73.5026	74.6288	75.4099	74.2231	55.6552	69.8035	0.70155	0.472009	3.56682	3.73788	2.23041	2.75348	3.51493	3.99848	4.32926	4.71413	4.72121	4.95133
Experimental hybrids	(CML543/CML494)//CKDHL140475	1.90554	1.16697	14.015	14.1302	74.2277	77.4994	76.8565	79.6816	33.5691	32.3	0.768662	0.623102	3.46096	3.49502	1.92236	1.75361	3.19937	3.45899	4.32209	4.71002	5.19758	5.67258
Experimental hybrids	(CKLTI0043/CKDHL120312)//CKDHL120694	1.89068	1.13561	14.3062	15.5326	72.1065	68.9449	74.6979	71.4209	49.0364	56.45	0.722223	0.520936	3.69125	4.02355	2.14778	2.48644	3.49915	3.96622	4.4906	4.97906	4.91154	5.23878
Experimental hybrids	(CKLTI0133/CKDHL120312)//CKLMLN150356	1.87801	1.10083	14.1165	14.6069	71.7734	67.6812	74.316	69.9631	43.2722	47.45	0.806822	0.715728	3.86692	4.43299	1.92296	1.75603	2.9216	2.99596	3.87307	3.98042	4.38906	4.45938
Experimental hybrids	(CKDHL120918/CKLMARSI0022)//CKDHL120341	1.87674	1.09161	13.6745	12.467	72.3974	71.9787	75.1768	74.9096	54.0961	64.35	0.752076	0.591918	3.61817	3.86305	1.84042	1.49449	2.4618	2.23955	3.44575	3.2837	4.29673	4.31959
Experimental hybrids	(CKLTI0137/CKLTI0330)//CKDHL140475	1.86825	1.07849	14.0747	14.4127	70.9874	68.1608	73.7242	71.1644	23.1857	13.8515	0.78062	0.659866	3.51192	3.60695	2.15375	2.50292	3.51323	3.98525	4.21122	4.50929	5.10906	5.52665
Experimental hybrids	(CKLTI0227/CKLMARSI0029)//CKDHL142425	1.86488	1.069	13.8991	13.5628	71.6256	69.799	74.2658	72.5304	34.9606	31.0896	0.77759	0.651932	3.51325	3.59951	2.30389	2.98831	3.31479	3.65474	4.00209	4.18527	4.87954	5.19063
Experimental hybrids	(CKDHL120918/CML494)//CKDHL140475	1.86047	1.05795	14.2168	15.0971	72.3551	69.9449	74.9582	72.4209	38.7875	41.2425	0.721903	0.520117	3.4631	3.49673	1.91975	1.74659	2.96072	3.05273	4.04673	4.2526	4.78688	5.04364
Experimental hybrids	(CKLTI0137/CKLTI0330)//CKSBL10205	1.85661	1.05671	13.8881	13.4891	73.8795	75.3741	76.4299	77.7085	44.0021	49.5921	0.764237	0.620563	3.79245	4.24963	2.23415	2.76001	3.41728	3.81472	4.04598	4.24514	4.77313	5.01639
Experimental hybrids	(CKSBL10205/CKDHL120312)//CKLTI0318	1.89629	1.02387	14.0547	14.3069	72.3071	69.7426	74.5344	70.805	54.2402	64.575	0.625697	0.290983	3.81254	4.3066	2.15376	2.50219	3.17242	3.41181	4.03444	4.23634	4.92541	5.25619
Experimental hybrids	(CKLTI0137/CKLMARSI0022)//CKDHL140475	1.84471	1.01732	13.8168	13.1546	73.137	73.5448	75.9794	76.6485	28.5375	23.0001	0.770785	0.635893	3.82351	4.33055	2.3088	3.0029	3.54004	4.02793	4.19838	4.49451	5.09667	5.5064
Experimental hybrids	(CKLTI0137/CKLTI0330)//CKSBL10194	1.84277	1.00492	14.1596	14.8158	75.7661	80.3619	78.7086	83.4166	22.5144	12.431	0.803366	0.713576	3.84976	4.40293	2.30887	3.00757	3.38401	3.7927	4.21275	4.53369	4.94899	5.30452
Experimental hybrids	(CKLTI0227/CKLMARSI0022)//CKDHL140475	1.82851	0.985476	14.085	14.4357	70.7233	67.5981	73.2371	70.1092	24.8683	16.4963	0.78043	0.65943	3.57547	3.74614	2.15352	2.50449	3.37835	3.77248	4.3357	4.73601	4.87817	5.1885
Experimental hybrids	(CKLTI0137/CKLTI0330)//CKDHL120358	1.81802	0.952741	14.1362	14.6956	76.0594	80.9212	79.2823	84.6539	37.2838	38.1	0.72691	0.530871	3.67893	4.0643	2.15423	2.50413	3.25278	3.55274	3.90074	4.02146	4.42146	4.49509
Experimental hybrids	(CKSBL10205/CKDHL120312)//CKLMARSI0022	1.81556	0.937942	14.2325	15.1661	71.9463	68.3866	74.766	71.7267	47.2751	53.7	0.790994	0.675454	3.66161	3.95752	2.07437	2.24541	2.87164	2.90747	4.2864	4.65234	4.67497	4.88181
Experimental hybrids	(CKLMARSI0037/CML543)//CKSBL10205	1.81035	0.927934	14.0786	14.4104	74.0768	76.9387	76.7093	79.1929	54.3203	64.7	0.751343	0.587343	3.66296	3.9635	2.15406	2.50407	3.37334	3.7557	4.50857	5.0165	5.25465	5.76285
Experimental hybrids	(CKSBL10205/CKDHL120312)//CKLMLN150340	1.85964	0.902463	13.9766	13.915	72.7103	71.4265	75.7964	75.687	38.8326	40.8747	0.702415	0.417768	3.67003	4.00001	1.92357	1.76094	3.07325	3.25771	3.86126	3.97097	4.41361	4.50044
Experimental hybrids	(CKSBL10194/CKDHL120312)//CKLTI0318	1.85118	0.896369	14.0866	14.4809	71.9395	68.3588	74.7879	71.7833	65.3683	81.95	0.737079	0.518161	3.9653	4.67891	1.84467	1.50412	2.47737	2.24553	3.44465	3.27921	3.97549	3.82957
Experimental hybrids	(CML322/CML543)//CKSBL10194	1.77394	0.827326	13.8188	13.1553	74.0047	77.2747	77.4447	82.0213	69.4673	88.35	0.686317	0.435557	3.81939	4.32734	2.31034	3.01011	3.65992	4.2475	4.52601	5.04577	5.60732	6.29352
Experimental hybrids	(CML543/CML494)//CML495	1.77063	0.823184	14.0333	14.2153	75.6032	83.0657	78.2463	85.0745	25.1878	12.2149	0.75929	0.607511	3.55809	3.72286	2.07527	2.25011	3.39253	3.78849	4.35693	4.76716	5.25915	5.76794
Experimental hybrids	(CKLMARSI0037/CML543)//CKSBL10194	1.7697	0.818747	13.9409	13.7559	75.127	82.2798	77.2472	81.2429	74.9273	96.875	0.764012	0.616737	3.75006	4.18137	2.15194	2.49934	3.35799	3.73697	4.4897	4.99775	5.25084	5.76317
Experimental hybrids	(CML543/CML494)//CKSBL10205	1.76368	0.802522	14.2045	15.0433	74.8362	80.0571	77.7679	83.2429	46.1223	51.9	0.738139	0.550329	3.57269	3.76767	1.99546	1.99291	3.21713	3.49584	4.48994	4.98925	5.38015	5.95486
Experimental hybrids	(CKDHL0221/CML464)//CKDHL120694	1.74998	0.775931	13.7647	12.9024	75.2096	81.5037	77.9861	84.0707	69.3435	93.5222	0.63947	0.322208	3.8547	4.40087	2.07637	2.25567	3.2612	3.57571	4.20776	4.5228	5.07875	5.49806
Experimental hybrids	(CML322/CML543)//CKSBL10205	1.74231	0.751106	14.1759	14.8811	75.1645	81.331	78.2454	85.1239	53.3937	65.9122	0.710388	0.488521	3.829	4.35431	2.00166	2.01004	3.1119	3.30794	4.02499	4.2253	5.23165	5.71359
Experimental hybrids	(CKLMARSI0037/CML543)//CKDHL120341	1.79467	0.727932	14.3833	15.9153	74.7345	79.5765	77.5329	82.3314	73.7265	95	0.679718	0.412147	3.89891	4.51612	2.38763	3.25459	3.72436	4.32724	4.84163	5.54766	5.81841	6.5999
Experimental hybrids	(CML322/CML543)//CKDHL120341	1.67245	0.573676	13.9246	13.6635	75.4186	83.539	78.1884	84.8389	67.594	85.425	0.756182	0.596314	3.71128	4.0767	2.23304	2.7554	3.84702	4.52434	4.94701	5.71671	5.60086	6.26374
Experimental hybrids	(CKLMARSI0037/CML543)//CKDHL140475	1.65146	0.513182	14.2772	15.3989	74.1125	77.1299	77.1846	81.0036	59.5881	72.925	0.670708	0.396054	3.64083	3.9219	1.99902	2.00062	2.92827	2.99737	4.32572	4.7115	5.08394	5.49567
Internal Checks	CKMLN150073	2.87922	3.43956	13.9889	13.9864	72.1378	69.4952	74.7335	71.958	28.9174	27.5906	0.885091	0.897478	3.00455	2.65973	1.86021	1.63355	2.21575	1.99036	3.01915	2.78033	3.32803	3.06665
Internal Checks	CKMLN150077	2.87056	3.41565	14.1547	14.5058	71.0854	68.8822	73.6803	71.5257	33.0634	32.712	0.860469	0.84901	2.87032	2.41869	1.99738	1.99873	2.46887	2.33933	3.13238	2.93716	3.40335	3.16928
Internal Checks	CKMLN150079	1.80264	0.901384	13.8552	13.3329	75.1731	81.5137	77.6384	83.7367	58.6915	71.525	0.780836	0.655136	3.59066	3.80278	2.38499	3.25457	3.7717	4.43948	4.81796	5.53065	5.55398	6.22718
Commercial hybrid check	DK8031	2.0515	0.614394	14.069	14.3671	73.3241	73.9216	NA	NA	48.1379	71.4403	0.802596	0.509234	3.65505	4.57882	2.46497	3.50878	4.12822	5.02563	5.09612	5.97588	6.58327	7.7588
Commercial hybrid check	Duma43	1.40251	0.211937	13.9576	13.8928	71.461	67.1341	74.0772	69.6059	84.3494	94.7518	0.515914	0.221641	4.25309	4.91011	2.57071	3.5034	4.36442	4.9296	5.50334	6.08272	6.76013	7.40854
Commercial hybrid check	H517	1.3529	0.301955	13.8119	13.4879	76.5332	81.5046	79.8061	85.4673	73.6541	79.875	0.559314	0.330143	4.27527	4.87355	2.42327	3.09158	4.1121	4.53984	4.97751	5.34873	6.21559	6.67177
Commercial hybrid check	Pioneer30G19	1.46559	0.474839	13.8593	13.612	74.5711	76.9872	77.3954	79.9907	65.7143	72.6787	0.564773	0.315009	3.97158	4.38546	2.42261	3.09961	3.98055	4.38129	5.03993	5.44805	6.32953	6.84056
Commercial hybrid check	Pioneer3253	NA	NA	14.232	14.8873	74.7043	79.1461	NA	NA	NA	NA	NA	NA	3.83929	5.44983	2.5228	3.49979	4.32867	5.06386	5.64125	6.49708	6.98656	7.95469
Commercial hybrid check	WE5135	2.90843	3.45428	14.1487	14.4393	71.6771	70.2488	74.1787	72.6421	29.4266	28.843	0.860734	0.852728	2.93788	2.58645	1.88955	1.72234	2.19598	1.99579	2.56688	2.23028	3.06258	2.77539
Commercial hybrid check	WH505	1.78367	1.18155	13.8706	13.6507	74.1631	76.0586	77.0337	79.0791	57.3628	61.06	0.685509	0.548067	3.87444	4.18701	2.15488	2.40408	3.4	3.60082	4.22811	4.38456	5.03147	5.21838
