# Supplementary material for: Genetic Insights from Line × Tester analysis of Maize Lethal Necrosis testcrosses for developing multi-stress-resilient hybrids in Sub-Saharan Africa
Source: PLoS One. 2026 Feb 25;21(2):e0339252. doi: 10.1371/journal.pone.0339252 (PMC12935245; doi:10.1371/journal.pone.0339252)
Supplement: S1 File — S1 Table. BLUEs and BLUPs for 437 testcross hybrids and ten commercial checks evaluated under MLN disease pressure. S2 Table. BLUEs and BLUPs for 437 testcross hybrids and ten commercial checks evaluated under optimum conditions. S3 Table. BLUEs and BLUPs for 437 testcross hybrids and ten commercial checks evaluated undermanaged drought conditions. S4 Table. Mean performance of grain yield, MLN disease severity at different time intervals and other agronomic traits in best 20 testcross hybrids plus seven checks tested in multiple locations under MLN disease conditions. S5 Table. Mean performance of grain yield, and other agronomic traits in best 20 testcross hybrids plus seven checks tested in multiple locations under optimum conditions. S6 Table. Mean performance of grain yield, and other agronomic traits in best 20 testcross hybrids plus seven checks tested under managed drought conditions and their performance for GLS, TLB and GY under optimum and for MLN and GY under MLN disease pressure conditions. S7 Table. Specific combining ability effects of 437 testcross hybrids for grain yield under MLN disease pressure, optimum and managed drought conditions. (ZIP) [file pone.0339252.s001.zip › Supplementary Table S2.xlsx]

## Sheet: Sheet1
	Supplementary Table S2: BLUEs and BLUPs for 437 testcross hybrids and ten commercial checks evaluated under optimum conditions
Type	Genotype	BLUP_GY	BLUE_GY	BLUP_MOI	BLUE_MOI	BLUP_AD	BLUE_AD	BLUP_SD	BLUE_SD	BLUP_ASI	BLUE_ASI	BLUP_PH	BLUE_PH	BLUP_EH	BLUE_EH	BLUP_pER	BLUE_pER	BLUP_rEPP	BLUE_rEPP	BLUP_rEPH	BLUE_rEPH	BLUP_EarAsp	BLUE_EarAsp	BLUP_PltAsp	BLUE_PltAsp	BLUP_TLB	BLUE_TLB	BLUP_GLS	BLUE_GLS
Experimental hybrids	(CML322/CML543)//CKDHL142445	6.90004	7.95749	15.4828	15.6759	65.1844	65.366	65.3618	65.551	0.134928	0.168436	251.217	256.715	135.089	138.31	8.45546	11.7152	0.997591	0.949852	0.531933	0.53625	2.4203	2.01069	2.72347	1.994	4.50828	3.99677	4.20434	3.93599
Experimental hybrids	(CKDHL120312/CML536)//CKMLN150478	6.79629	7.74431	15.4719	15.6326	62.1135	61.9428	62.2444	62.083	0.116796	0.141313	238.767	240.983	122.906	123.42	8.40109	8.17804	1.0155	1.01697	0.513178	0.51	2.6402	2.65609	2.76425	2.3303	5.24042	4.99837	4.21349	4.06413
Experimental hybrids	(CKLMARSI0037/CKLTI0139)//CKDHL140910	6.69219	7.52993	15.5334	15.876	63.8379	63.8643	63.0659	62.9986	-0.578746	-0.859641	223.337	221.165	117.353	116.58	8.41371	8.3152	1.06476	1.1997	0.524788	0.52625	2.60202	2.52881	2.80268	2.64292	4.47749	4.00005	3.7031	2.96409
Experimental hybrids	(CKDHL0221/CML464)//CKMLN150478	6.68039	7.51052	15.2094	14.5976	65.1696	65.3592	66.0875	66.3718	0.719861	1.01219	244.396	248.053	135.639	139.044	8.38492	7.50141	1.03341	1.08409	0.549794	0.56125	2.6947	2.80921	2.84476	2.99575	3.73766	2.99435	3.77119	3.12441
Experimental hybrids	(CKSBL10060/CKDHL120312)//CKLMARSI0029	6.62908	7.40542	15.3667	15.2255	60.9552	60.6526	60.8285	60.5111	-0.0943841	-0.153612	236.123	237.566	113.756	112.178	8.39492	7.87479	1.01998	1.03397	0.486386	0.4725	2.70769	2.83229	2.765	2.33599	4.50825	4.00092	3.7326	3.02987
Experimental hybrids	(CKSBL10060/CKDHL120312)//CKLTI0230	6.59945	7.33444	15.1097	14.2239	60.8171	60.5037	61.5505	61.3202	0.58266	0.818584	240.359	242.95	128.233	129.965	8.36178	4.7652	1.00207	0.966252	0.531933	0.53625	2.70171	2.8247	2.82468	2.82851	6.76279	7.00969	3.64585	2.88467
Experimental hybrids	(CML322/CML543)//CKDHL140910	6.57805	7.29214	15.394	15.3404	64.4034	64.4985	62.5874	62.4693	-1.39036	-2.02551	222.561	220.166	121.995	122.304	8.45944	11.2932	1.03341	1.08348	0.546222	0.55625	2.41831	2.01182	2.82592	2.84268	4.55447	4.03116	4.21256	4.0065
Experimental hybrids	(CKLMARSI0037/CML543)//CKDHL140910	6.57051	7.2774	15.5437	15.9202	64.5571	64.6707	64.2719	64.3417	-0.209354	-0.333289	230.711	230.608	119.526	119.273	8.37096	2.32671	0.993113	0.932948	0.517643	0.51625	2.42585	2.02888	2.78448	2.49717	3.81713	3.04265	4.19098	3.92248
Experimental hybrids	(CKLTI0043/CKDHL120312)//CKLTI0139	6.57196	7.27667	15.1918	14.5248	62.8151	62.7303	62.985	62.9161	0.141452	0.182569	237.767	239.688	123.508	124.203	8.4229	9.22927	1.02446	1.04954	0.51943	0.51875	2.77515	3.02001	2.78388	2.49324	5.19011	4.98321	3.69422	2.99556
Experimental hybrids	(CKDHL0221/CML464)//CKLTI0139	6.56613	7.27158	15.2391	14.7152	65.1852	65.3607	65.8234	66.062	0.499978	0.693075	250.257	255.762	137.657	141.607	8.37172	4.8652	1.0155	1.01643	0.543543	0.5525	2.70794	2.84026	2.80547	2.67188	4.52396	4.01637	3.6016	2.85297
Experimental hybrids	(CKLMARSI0037/CML543)//CKDHL140700	6.55975	7.25318	15.3616	15.2057	65.4897	65.7025	65.8185	66.0648	0.254906	0.353181	248.505	253.306	127.161	128.606	8.42937	9.5652	1.07819	1.24981	0.512285	0.50875	2.4661	2.15118	2.8447	2.98769	5.20878	4.97826	4.23521	3.99789
Experimental hybrids	(CML322/CML543)//CKDHL140700	6.48444	7.11532	15.4765	15.649	65.69	65.9208	65.5561	65.7637	-0.103164	-0.168205	247.286	251.672	128.554	130.273	8.43025	9.8652	1.05132	1.1505	0.517643	0.51625	2.47486	2.15999	2.82739	2.85355	4.53867	3.99672	4.79312	5.04698
Experimental hybrids	(CKSBL10060/CKDHL120312)//CKLMLN150474	6.48319	7.10551	15.0483	13.9763	60.6306	60.2912	60.7725	60.4483	0.121761	0.154428	234.81	235.752	119.03	118.646	8.39634	6.9652	1.00207	0.966524	0.508713	0.50375	2.47474	2.16623	2.74253	2.15222	5.23379	5.00559	4.22361	4.01818
Experimental hybrids	(CKLTI0227/CKLMARSI0022)//CKDHL140910	6.47897	7.09695	15.5532	15.959	64.405	64.493	62.6175	62.498	-1.37824	-2.00188	234.392	235.43	121.868	122.196	8.5822	15.3059	1.04685	1.13315	0.520323	0.52	2.58355	2.49471	2.7645	2.3293	5.27135	5.00196	4.73539	4.93421
Experimental hybrids	(CML322/CML543)//CKDHL142425	6.46922	7.07605	15.4585	15.5667	64.1946	64.2666	64.3284	64.4064	0.115913	0.13998	236.96	238.49	120.714	120.65	8.61291	18.2581	0.997591	0.94963	0.509606	0.505	2.41019	1.99155	2.78608	2.51265	5.25327	5.00789	4.29096	4.12488
Experimental hybrids	(CKLMARSI0037/CML543)//CML495	6.47035	7.06877	15.1868	14.5055	65.9625	66.2296	67.2905	67.7013	1.04696	1.48155	238.216	240.13	127.247	128.699	8.37095	6.54019	1.00655	0.98344	0.530146	0.53375	2.65615	2.67802	2.80583	2.67579	5.23818	4.99546	4.78231	5.02455
Experimental hybrids	(CKSBL10060/CKDHL120312)//CKMLN150478	6.46746	7.05917	15.1381	14.3204	61.2966	61.0376	61.2928	61.0285	0.0159524	-0.00621567	243.11	246.488	125.011	126.039	8.33693	4.4857	1.02446	1.04964	0.514964	0.5125	2.70222	2.8217	2.80505	2.67245	5.98698	5.99498	4.78964	4.99599
Experimental hybrids	(CKLMARSI0037/CKLTI0139)//CKDHL120358	6.46169	7.05406	15.2985	14.9612	63.9796	64.0201	64.554	64.6541	0.462786	0.640363	231.168	231.214	115.617	114.451	8.3693	1.50294	1.0155	1.017	0.499782	0.49125	2.64308	2.64715	2.78334	2.48711	5.96051	5.97826	4.7774	4.99789
Experimental hybrids	(CKLTI0133/CKDHL120312)//CKLMARSI0029	6.45964	7.05288	15.3901	15.3119	61.6168	61.3836	61.4001	61.1413	-0.116702	-0.194515	244.802	248.639	120.532	120.49	8.40829	8.39618	0.997591	0.949913	0.495316	0.485	2.7642	2.99558	2.80327	2.65168	5.2397	5.00648	4.14243	3.85376
Experimental hybrids	(CKLTI0139/CKLMARSI0022)//CKDHL140910	6.4589	7.047	15.4407	15.5028	63.7066	63.7246	62.8554	62.765	-0.661211	-0.977015	229.485	229.083	119.376	119.18	8.275	1.4857	1.0558	1.16702	0.520323	0.52	2.57889	2.47972	2.78425	2.49554	5.99781	5.98131	3.67935	2.90989
Experimental hybrids	(CKLTI0138/CKLMARSI0022)//CKLTI0043	6.44097	7.02326	15.5692	16.0176	65.2164	65.4137	65.3897	65.5936	0.137467	0.172518	236.03	237.483	125.16	126.234	8.41827	8.73168	1.04685	1.13386	0.530146	0.53375	2.40835	1.99773	2.76338	2.32371	5.19938	4.98158	4.3626	4.24808
Experimental hybrids	(CML322/CML543)//CKSBL10194	6.44809	7.02298	15.5532	15.9455	63.1437	63.0979	62.8304	62.7412	-0.230583	-0.357278	233.992	234.763	124.423	125.257	8.49488	20.2275	1.0155	1.01692	0.527467	0.53	2.46806	2.16082	2.80483	2.66313	5.94514	5.9727	4.75451	4.92894
Experimental hybrids	(CKLTI0043/CKDHL120312)//CKMLN150478	6.44422	7.0169	14.9113	13.413	61.72	61.5135	62.0388	61.8628	0.256077	0.342263	239.576	241.855	124.903	125.851	8.34599	4.79142	1.03789	1.10004	0.521216	0.52125	2.53139	2.33438	2.80571	2.67324	5.99486	6.01552	4.77029	4.99019
Experimental hybrids	(CKLTI0139/CKLTI0335)//CKDHL140910	6.43731	7.01145	15.6362	16.2802	63.0335	62.9738	61.5559	61.3238	-1.13686	-1.65432	226.556	225.407	117.825	117.254	8.37417	7.23088	1.06476	1.20015	0.517643	0.51625	2.57447	2.46879	2.76172	2.30734	5.24125	5.0058	3.68823	2.99127
Experimental hybrids	(CKDHL120312/CKLTI0042)//CKDHL140548	6.43473	6.98894	15.1575	14.4119	64.3483	64.4379	63.5992	63.5973	-0.5731	-0.843212	232.681	233.19	132.6	135.358	8.29976	2.45809	0.997591	0.949349	0.562297	0.57875	2.58132	2.48926	2.88536	3.32969	6.70841	6.99401	4.22558	4.06912
Experimental hybrids	(CKLMARSI0037/CML543)//CKDHL142425	6.42029	6.97504	15.1481	14.3651	63.4737	63.4645	64.3826	64.4684	0.711024	0.997199	237.12	238.689	118.965	118.496	8.41081	7.82746	1.01102	0.99989	0.503354	0.49625	2.46068	2.13747	2.80649	2.68412	5.25997	5.00092	4.81698	5.02987
Experimental hybrids	(CKDHL120312/CML536)//CKLMARSI0029	6.4131	6.95095	15.4591	15.5874	63.2022	63.172	63.0361	62.979	-0.111632	-0.187648	239.735	242.094	111.526	109.471	8.44887	10.1036	1.04237	1.11629	0.473883	0.455	2.71694	2.85412	2.80466	2.66793	4.50155	4.00789	3.74876	3.12488
Experimental hybrids	(CKDHL0221/CML464)//CKLTI0136	6.40025	6.92702	15.2957	14.9316	65.7862	66.0421	66.5676	66.9073	0.606456	0.859024	245.245	249.144	138.319	142.331	8.46006	11.2626	1.01102	1.00049	0.555153	0.56875	2.81966	3.15506	2.80516	2.66757	4.49453	3.98371	4.13608	3.84845
Experimental hybrids	(CKSBL10060/CKDHL120312)//CKLTI0139	6.39447	6.92377	15.4625	15.6019	62.3677	62.2429	62.3996	62.2679	0.0255417	0.0103826	237.915	239.919	129.981	132.184	8.4261	10.0275	1.0155	1.01723	0.543543	0.5525	2.71008	2.83817	2.76372	2.32376	5.27162	5.00745	4.78343	4.92503
Experimental hybrids	(CML543/CML494)//CKDHL142445	6.39618	6.91884	15.326	15.0696	67.295	67.7109	67.7484	68.2077	0.361851	0.499095	256.591	263.537	143.811	149.045	8.33173	4.35237	1.02446	1.05093	0.552473	0.565	2.66528	2.69832	2.84622	3.00972	5.24937	5.00596	4.21094	4.02984
Experimental hybrids	(CKDHL0221/CKDHL120312)//CKLMLN150474	6.39023	6.90892	14.9077	13.4147	62.0461	61.8668	61.888	61.6902	-0.108402	-0.176377	238.532	240.601	122.959	123.515	8.33709	4.35237	1.02446	1.0497	0.515857	0.51375	2.53237	2.32894	2.82625	2.84743	5.28477	5.02024	3.67805	2.93907
Experimental hybrids	(CKLTI0138/CKLMARSI0022)//CKDHL120312	6.37624	6.88231	15.3151	15.0182	60.9728	60.6788	59.9346	59.5224	-0.792447	-1.15794	238.2	240.322	120.408	120.462	8.33919	4.79142	1.01998	1.03325	0.50782	0.5025	2.64568	2.6717	2.78614	2.51278	6.0182	6.01094	4.77294	5.08925
Experimental hybrids	(CKLMARSI0037/CKLTI0139)//CKDHL120312	6.37485	6.86907	15.3396	15.1243	60.837	60.5283	60.869	60.564	0.0300372	0.0276674	228.079	227.165	112.885	111.073	8.41309	7.80294	1.01998	1.03318	0.497103	0.4875	2.64132	2.65844	2.80462	2.66457	7.48685	7.98865	4.27727	4.1068
Experimental hybrids	(CKDHL120312/CKLTI0042)//CKLMLN150474	6.36642	6.8625	15.1135	14.2326	62.2853	62.1282	62.7397	62.6286	0.363735	0.49521	231.425	231.494	116.522	115.56	8.52101	12.6516	1.05132	1.14995	0.50782	0.5025	2.53634	2.33477	2.78532	2.50606	5.26496	5.00025	4.21924	3.94163
Experimental hybrids	(CKLTI0138/CKLTI0330)//CKDHL120312	6.35562	6.83936	15.4351	15.48	62.2084	62.0547	60.5329	60.1911	-1.27843	-1.85258	229.055	228.52	116.363	115.392	8.29805	2.72476	1.01998	1.03342	0.508713	0.50375	2.64726	2.67599	2.78573	2.51085	6.74163	6.99546	4.24012	4.02455
Experimental hybrids	(CKLTI0138/CKLMARSI0022)//CKDHL120358	6.3416	6.82049	15.2232	14.642	63.758	63.7759	64.0734	64.1192	0.249862	0.335976	236.081	237.523	119.691	119.508	8.35095	5.67625	1.02446	1.05002	0.506033	0.5	2.57927	2.48463	2.82507	2.82977	6.81027	7.02958	5.20711	5.83494
Experimental hybrids	(CKLMARSI0037/CML543)//CKDHL120312	6.34202	6.81901	15.6506	16.3489	60.9414	60.6362	60.9881	60.6871	0.0334032	0.0314208	226.491	225.164	112.644	110.76	8.29329	2.2857	0.993113	0.933588	0.499782	0.49125	2.53916	2.34436	2.82621	2.83461	6.79043	7.01301	4.80633	4.99399
Experimental hybrids	(CKDHL120312/CML536)//CKDHL140548	6.33752	6.81066	15.4404	15.5044	64.541	64.6498	63.1794	63.1277	-1.04101	-1.51912	236.283	237.782	129.304	131.274	8.37344	6.60141	1.00207	0.966527	0.542649	0.55125	2.5861	2.49051	2.84561	2.99986	6.6999	6.98269	4.28934	4.14822
Experimental hybrids	(CKDHL120312/CML536)//CKLTI0134	6.3341	6.7981	15.6042	16.1691	63.4915	63.4819	63.0468	62.9796	-0.334303	-0.506491	242.674	245.933	128.187	129.908	8.38977	6.9652	1.03341	1.08397	0.527467	0.53	2.64927	2.67028	2.80566	2.6658	5.2601	5.01237	4.73403	4.89673
Experimental hybrids	(CML322/CML543)//CKDHL120312	6.33512	6.79784	15.1538	14.3777	59.9616	59.5469	59.9989	59.5896	0.0345383	0.031468	229.644	229.19	115.822	114.702	8.3763	7.40792	1.00207	0.966492	0.506033	0.5	2.72259	2.86564	2.82667	2.84717	6.0011	6.00596	5.29532	6.02984
Experimental hybrids	(CKLTI0138/CKLMARSI0022)//CKDHL140910	6.33205	6.79781	15.6523	16.3323	64.5502	64.6584	63.9409	63.9713	-0.456133	-0.68277	232.608	233.11	122.239	122.662	8.43143	9.8152	1.0558	1.16571	0.523002	0.52375	2.52482	2.32645	2.84452	2.99444	5.20677	4.98587	4.28162	4.14598
Experimental hybrids	(CKLMARSI0037/CKLTI0139)//CKDHL120341	6.33037	6.78985	15.3018	14.9791	64.2378	64.3154	64.5425	64.6472	0.243723	0.327693	232.107	232.402	124.03	124.784	8.31434	4.50024	1.02446	1.04999	0.530146	0.53375	2.47322	2.16564	2.78297	2.48601	5.98775	5.99766	4.25124	4.00805
Experimental hybrids	(CKLTI0043/CKDHL120312)//CKLMARSI0029	6.33222	6.78821	15.1093	14.1956	62.6774	62.5701	62.6841	62.572	0.0432445	0.0346804	236.382	237.856	114.499	113.132	8.53846	15.0932	1.01102	0.999818	0.489065	0.47625	2.58874	2.51031	2.80473	2.66497	4.43352	3.97518	3.56153	2.77292
Experimental hybrids	(CKLTI0138/CKLMARSI0022)//CKDHL142806	6.32691	6.78549	15.588	16.0859	65.3356	65.5325	64.573	64.6777	-0.576534	-0.850607	226.699	225.604	116.736	115.904	8.36022	0.327458	1.04237	1.1167	0.514071	0.51125	2.47249	2.17595	2.78378	2.48573	6.72114	7.00498	4.73808	4.93579
Experimental hybrids	(CKSBL10060/CKDHL120312)//CML494	6.32398	6.77627	15.0312	13.89	62.6424	62.5359	62.7889	62.6953	0.129073	0.162847	242.263	245.468	134.29	137.458	8.41458	8.94924	1.0155	1.01674	0.550687	0.5625	2.70349	2.82375	2.8466	3.01477	6.10375	6.05252	4.67762	4.87306
Experimental hybrids	(CKLTI0227/CKLMARSI0029)//CKDHL120358	6.31919	6.76617	15.3104	15.0094	63.0886	63.0328	63.3702	63.3428	0.23646	0.317312	229.026	228.621	115.452	114.38	8.35691	3.7652	1.01998	1.03408	0.506033	0.5	2.53145	2.34922	2.82344	2.81795	5.94979	5.99474	5.27242	5.98871
Experimental hybrids	(CKLTI0227/CKDHL120918)//CKDHL140910	6.32206	6.7644	15.7375	16.6769	63.7791	63.8015	62.6901	62.5817	-0.822018	-1.20955	228.716	228.09	125.47	126.606	8.4774	11.6248	1.04685	1.13369	0.547115	0.5575	2.51766	2.30231	2.80329	2.65287	5.15782	4.96291	3.68012	3.01195
Experimental hybrids	(CKDHL120312/CML536)//CKLTI0139	6.31475	6.75774	15.4698	15.6225	63.0586	63.0006	63.0552	62.9921	0.0108293	-0.0071166	244.285	248.007	127.42	129.016	8.42402	9.4152	1.02446	1.05043	0.517643	0.51625	2.70751	2.8353	2.80424	2.6604	5.25324	4.98853	4.24672	4.04197
Experimental hybrids	(CKLTI0139/CKLTI0335)//CKDHL120312	6.31631	6.75746	15.5258	15.8454	61.1662	60.8887	60.4895	60.1375	-0.472501	-0.699533	236.704	238.419	118.332	117.9	8.41746	8.55237	1.02894	1.06673	0.502461	0.495	2.64395	2.6666	2.74283	2.15473	5.31714	5.03361	5.1897	5.78605
Experimental hybrids	(CML543/CML494)//CKDHL142425	6.3123	6.75172	15.4777	15.6682	64.7078	64.8257	64.9975	65.1428	0.236755	0.318211	237.059	238.579	124.121	124.787	8.35477	6.30588	1.01102	0.999995	0.521216	0.52125	2.35633	1.83139	2.80593	2.67137	5.20878	4.97826	4.7774	4.99789
Experimental hybrids	(CKDHL120312/CML536)//CKLTI0230	6.31399	6.75158	15.5552	15.939	63.2599	63.2155	63.5336	63.5161	0.23541	0.311423	241.773	244.906	126.135	127.492	8.41885	9.22746	1.0155	1.01636	0.522109	0.5225	2.59325	2.51247	2.76485	2.33872	4.51475	4.01094	4.77294	5.08925
Experimental hybrids	(CKLTI0043/CKDHL120312)//CKLMLN150474	6.31088	6.7414	15.0542	13.9955	61.7564	61.5414	61.8934	61.691	0.126124	0.154276	232.968	233.353	118.142	117.514	8.39436	7.90913	1.0155	1.01679	0.509606	0.505	2.47603	2.17045	2.76343	2.32384	5.20878	4.97826	4.23521	3.99789
Experimental hybrids	(CML543/CML494)//CKDHL120312	6.30319	6.73212	15.3764	15.2617	61.5669	61.3376	61.5668	61.335	0.0134812	-0.00252798	235.854	237.065	122.193	122.458	8.36487	4.4652	1.00655	0.982815	0.517643	0.51625	2.70821	2.83717	2.80401	2.65925	6.76848	7.00575	5.38028	6.18449
Experimental hybrids	(CKSBL10060/CKDHL120312)//CKDHL120668	6.304	6.7261	15.0287	13.8871	60.7559	60.4231	60.7377	60.4046	0.0104625	-0.0088698	231.298	231.422	117.162	116.404	8.36119	5.85237	1.00207	0.966668	0.509606	0.505	2.7199	2.86588	2.7844	2.49815	4.46484	3.99106	3.69981	3.08952
Experimental hybrids	(CML543/CML494)//CKDHL142806	6.29213	6.70726	15.4048	15.3747	65.6074	65.8351	66.0752	66.3506	0.365429	0.5095	228.692	227.963	120.495	120.4	8.40095	7.61903	1.00207	0.967524	0.523002	0.52375	2.41955	2.0144	2.84471	2.99395	6.82378	7.0301	4.82496	5.07167
Experimental hybrids	(CKSBL10194/CKDHL120312)//CKLMARSI0029	6.28948	6.70374	15.253	14.7722	61.1213	60.8346	61.5777	61.3421	0.363653	0.503068	238.907	241.123	115.589	114.453	8.53473	15.1293	1.00207	0.966973	0.487279	0.47375	2.81804	3.14946	2.76354	2.32397	5.19359	4.9751	4.66905	4.8675
Experimental hybrids	(CKLTI0043/CKDHL120312)//CKLTI0134	6.28573	6.68969	15.3297	15.0782	62.4415	62.3112	62.1494	61.9817	-0.216667	-0.333758	237.928	239.897	126.468	127.788	8.30974	4.88292	1.00207	0.966784	0.529253	0.5325	2.76947	3.01061	2.86563	3.16158	5.95561	5.98682	4.71848	4.94348
Experimental hybrids	(CKDHL120918/CKLMARSI0029)//CKDHL120358	6.28047	6.6896	15.2804	14.8832	62.8958	62.8138	62.8011	62.7032	-0.0772916	-0.1313	225.857	224.315	107.855	104.904	8.46179	10.1717	1.01102	0.999508	0.486386	0.4725	2.49389	2.20832	2.82803	2.8529	6.76346	6.99677	4.20434	3.93599
Experimental hybrids	(CKDHL120312/CML536)//CKDHL120694	6.27646	6.6838	15.3822	15.2833	63.3908	63.3639	63.0718	63.0035	-0.226107	-0.352443	247.447	252.069	130.762	133.091	8.37334	6.79142	1.01102	1.00037	0.526574	0.52875	2.70711	2.83444	2.86485	3.15139	5.91497	5.97368	4.15719	3.85495
Experimental hybrids	(CKSBL10060/CKDHL120312)//CKLTI0133	6.28523	6.68241	14.9847	13.7045	62.4712	62.3463	62.1588	61.9931	-0.223508	-0.348228	239.396	241.697	128.075	129.757	8.32362	3.92654	1.01998	1.03255	0.532826	0.5375	2.70736	2.84471	2.78561	2.51026	5.24042	4.99837	4.75568	5.06413
Experimental hybrids	(CKLTI0227/CKLMARSI0029)//CKDHL140910	6.27517	6.68213	15.5023	15.7563	64.6306	64.7471	62.9147	62.8283	-1.34295	-1.94776	230.638	230.437	119.364	119.065	8.32557	3.91903	1.03341	1.08371	0.51675	0.515	2.41347	2.01129	2.7651	2.33476	5.27162	5.00745	3.69905	2.92503
Experimental hybrids	(CKDHL0221/CKDHL120312)//CKLMLN150478	6.26624	6.66366	15.0194	13.8449	63.0505	62.9965	64.2457	64.3209	0.938815	1.32625	235.715	237.027	128.158	129.892	8.57893	21.0652	1.00207	0.967132	0.540863	0.54875	2.59024	2.50371	2.80443	2.66264	6.6999	6.98269	4.83153	5.14822
Experimental hybrids	(CKLMARSI0037/CML543)//CKDHL142445	6.27253	6.65756	15.2598	14.8099	65.9661	66.2384	66.5324	66.8574	0.463525	0.631968	246.401	250.546	129.335	131.296	8.45076	10.8857	1.01102	0.99974	0.522109	0.5225	2.48002	2.19054	2.74259	2.15632	4.44189	3.99026	4.25529	4.0471
Experimental hybrids	(CKDHL0221/CML464)//CKDHL140539	6.26287	6.65538	15.7628	16.7764	67.8971	68.3794	68.7933	69.3685	0.705786	0.992651	235.715	236.894	134.932	138.149	8.36631	5.49244	1.01102	1.00001	0.566763	0.585	2.7738	3.00008	2.80517	2.6677	3.81857	3.03274	4.23108	3.96533
Experimental hybrids	(CKLTI0137/CKLMARSI0022)//CKDHL140910	6.26501	6.63933	15.5356	15.8819	64.5004	64.6188	63.3496	63.3276	-0.893883	-1.30557	231.23	231.279	122.388	122.801	8.42295	8.91903	1.05132	1.15049	0.527467	0.53	2.65084	2.67098	2.84477	2.9964	5.26668	5.01634	4.26263	4.04567
Experimental hybrids	CKLTI0139//(CKDHL120312/CML312)	6.25923	6.6373	15.6193	16.209	63.3578	63.3319	63.5068	63.4907	0.127985	0.157484	244.25	248.017	128.06	129.811	8.37586	5.7652	1.0155	1.01685	0.520323	0.52	2.63679	2.64906	2.8253	2.83119	6.02308	6.00196	4.73539	4.93421
Experimental hybrids	(CML543/CML494)//CKDHL140910	6.25505	6.63126	15.5043	15.7545	65.6594	65.8889	64.7506	64.8704	-0.689812	-1.01665	229.518	229.077	123.289	123.894	8.31081	3.11903	1.01102	0.999998	0.535505	0.54125	2.59448	2.50681	2.84458	2.99219	5.27352	5.01547	4.27468	4.10118
Experimental hybrids	(CKLMARSI0037/CML543)//CKSBL10194	6.25667	6.6296	15.3367	15.1077	63.7777	63.8044	65.2857	65.475	1.1755	1.66523	232.326	232.642	123.909	124.614	8.37881	6.7857	1.0155	1.0172	0.530146	0.53375	2.53398	2.3381	2.86399	3.15624	6.74907	6.98528	5.3103	6.02001
Experimental hybrids	(CKLTI0043/CKDHL120312)//CKLTI0136	6.25159	6.62914	15.1042	14.1808	63.3827	63.3628	63.55	63.5478	0.134991	0.181491	240.865	243.751	126.657	128.12	8.61506	24.2152	1.01998	1.03324	0.524788	0.52625	2.52002	2.31555	2.82414	2.82873	5.24253	4.99807	4.18616	4.00153
Experimental hybrids	(CKDHL0221/CKDHL120312)//CKLMARSI0029	6.25012	6.62527	15.2235	14.648	63.5252	63.5237	64.8631	65.0076	1.05077	1.48785	243.84	247.458	122.628	123.094	8.3525	3.9652	1.0155	1.01659	0.50514	0.49875	2.46716	2.15869	2.80532	2.67531	5.98991	5.99546	3.69792	3.02455
Experimental hybrids	(CKLTI0227/CKLMARSI0029)//CKLTI0043	6.25178	6.6233	15.5905	16.1065	65.0252	65.1964	65.1411	65.3192	0.128026	0.16411	236.106	237.508	117.638	116.987	8.36425	4.92382	1.03789	1.09974	0.497996	0.48875	2.52581	2.33379	2.80335	2.6539	5.2268	4.98953	4.6937	4.92751
Experimental hybrids	(CKSBL10194/CKDHL120312)//CKLMLN150459	6.25301	6.62172	15.2461	14.7387	61.7164	61.5086	61.8554	61.6613	0.122582	0.156139	229.906	229.462	122.759	123.199	8.31089	5.31004	1.01998	1.0332	0.530146	0.53375	2.65684	2.6822	2.82665	2.84585	6.6999	6.98269	4.83153	5.14822
Experimental hybrids	(CKSBL10194/CKDHL120312)//CKMLN150478	6.24789	6.62014	15.2768	14.8809	62.2846	62.1458	61.8602	61.667	-0.321194	-0.483982	233.846	234.585	123.129	123.692	8.36435	5.03835	1.01998	1.03355	0.525681	0.5275	2.75478	2.97323	2.8255	2.8358	6.72062	6.99108	5.37421	6.10258
Experimental hybrids	(CKDHL0221/CKDHL120312)//CKLTI0136	6.25087	6.61596	15.1972	14.5511	64.7831	64.9118	66.3862	66.6876	1.29038	1.82123	243.065	246.416	132.572	135.311	8.50981	13.5927	1.02446	1.05024	0.542649	0.55125	2.77116	3.00574	2.78489	2.50011	4.45218	3.97913	3.56725	2.81861
Experimental hybrids	(CKDHL0221/CML464)//CML494	6.24929	6.6154	15.4809	15.6724	66.1825	66.477	66.5242	66.8457	0.267057	0.359649	244.544	248.376	138.411	142.489	8.37308	5.0652	1.02894	1.06679	0.557832	0.5725	2.63957	2.65865	2.80642	2.67841	5.29814	5.02621	3.66488	2.99625
Experimental hybrids	(CKSBL10060/CKDHL120312)//CKLMLN150461	6.24654	6.61128	15.216	14.6256	60.7333	60.4052	60.5696	60.2222	-0.10478	-0.177214	227.002	225.886	116.433	115.485	8.42998	9.6152	1.0155	1.01644	0.514071	0.51125	2.65782	2.68058	2.76548	2.34361	5.2642	4.99757	4.75764	4.92957
Experimental hybrids	(CML543/CML494)//CKSBL10205	6.2341	6.58448	15.4658	15.5995	65.0328	65.2028	65.1868	65.3652	0.131716	0.162936	234.886	235.868	129.492	131.467	8.32004	1.77708	1.0155	1.01678	0.547115	0.5575	2.47801	2.1822	2.8258	2.84035	5.20375	4.97537	5.34363	6.07662
Experimental hybrids	(CML543/CML494)//CKDHL120341	6.22886	6.5798	15.2917	14.9402	66.3214	66.6317	66.461	66.7765	0.119907	0.146497	240.484	243.155	133.517	136.441	8.31833	3.9626	1.03341	1.08286	0.549794	0.56125	2.4018	1.97971	2.84378	2.97922	5.25934	5.00969	4.18805	3.88467
Experimental hybrids	(CKDHL0221/CML464)//CKLTI0133	6.22112	6.56121	15.4011	15.3544	64.8723	65.0188	66.1004	66.3766	0.958112	1.35194	254.438	261.037	138.877	143.107	8.47997	13.3357	1.03341	1.08334	0.53997	0.5475	2.756	2.97335	2.8043	2.66238	3.78801	3.00665	3.60659	2.88657
Experimental hybrids	(CKDHL120312/CML536)//CKLMARSI0022	6.21422	6.5541	15.635	16.2647	62.6379	62.5189	62.6431	62.5239	0.0158363	0.00306022	232.781	233.146	117.134	116.268	8.32345	4.90024	1.03789	1.09963	0.506033	0.5	2.6643	2.694	2.74554	2.17932	4.51239	4.00455	3.72502	3.11842
Experimental hybrids	(CKLTI0137/CKLMARSI0022)//CKSBL10194	6.21324	6.54594	15.3324	15.0733	63.6231	63.6285	64.5438	64.6417	0.721296	1.00538	232.931	233.546	122.105	122.509	8.38547	7.39569	1.01998	1.03276	0.523002	0.52375	2.70291	2.827	2.82663	2.85026	6.82546	7.04164	4.238	4.00869
Experimental hybrids	(CKSBL10060/CKDHL120312)//CKLTI0134	6.19896	6.52208	15.221	14.6482	61.0505	60.7617	60.7943	60.4695	-0.197727	-0.309968	233.087	233.673	124.795	125.774	8.38535	7.54146	1.0155	1.01625	0.535505	0.54125	2.70283	2.82431	2.76472	2.33037	5.94514	5.9727	4.75451	4.92894
Experimental hybrids	CKLTI0134//(CKDHL120312/CML312)	6.19755	6.52054	15.2666	14.8187	62.3069	62.1553	62.4711	62.3356	0.135463	0.17456	235.096	236.318	121.956	122.3	8.59942	18.1857	1.04237	1.11653	0.515857	0.51375	2.75783	2.9881	2.80572	2.67119	5.9892	5.99826	4.24172	4.00837
Experimental hybrids	(CKDHL0221/CML464)//CKLTI0318	6.1956	6.5198	15.5018	15.7505	64.2567	64.3215	65.204	65.3708	0.729841	1.02904	233.145	233.581	131.081	133.41	8.37007	6.64019	0.997591	0.949766	0.557832	0.5725	2.65716	2.6721	2.80683	2.68248	3.81248	3.02286	3.72844	3.06213
Experimental hybrids	(CKSBL10194/CKDHL120312)//CKLMLN150474	6.19275	6.51454	15.3229	15.0526	62.7761	62.6866	62.6021	62.4862	-0.113393	-0.193854	231.751	231.948	122.762	123.287	8.35995	6.55024	1.02446	1.05019	0.527467	0.53	2.59771	2.5135	2.78424	2.49844	5.3062	5.03116	4.75475	5.0065
Experimental hybrids	(CKLTI0133/CKDHL120312)//CKLMLN150340	6.19598	6.51306	15.1981	14.5511	61.9562	61.7713	62.3796	62.2359	0.343306	0.46484	244.081	247.664	129.423	131.417	8.61259	14.8328	1.0155	1.01691	0.527467	0.53	2.47623	2.16833	2.84757	3.01894	5.35097	5.0426	4.23757	4.03347
Experimental hybrids	(CKLTI0139/CKLMARSI0022)//CKDHL120312	6.19638	6.51151	15.3056	14.9665	61.2932	61.029	59.7968	59.3607	-1.14129	-1.66597	236.479	238.063	116.365	115.44	8.45652	14.3029	1.01998	1.03336	0.494423	0.48375	2.59074	2.51199	2.76507	2.34228	5.98525	5.99911	4.17595	3.98372
Experimental hybrids	(CKLMARSI0037/CML543)//CKDHL142806	6.19301	6.49948	15.4769	15.6659	64.7968	64.9368	65.1024	65.267	0.241721	0.321884	222.903	220.562	117.729	117.035	8.36191	4.5152	1.01102	0.999549	0.527467	0.53	2.47239	2.16754	2.82423	2.8244	5.25971	4.99731	4.79727	5.10888
Experimental hybrids	(CKSBL10194/CKDHL120312)//CKDHL120668	6.18627	6.49016	15.1942	14.553	61.1571	60.8772	61.3043	61.0365	0.13568	0.164198	231.165	231.204	116.295	115.313	8.3896	8.05588	1.01998	1.03294	0.50514	0.49875	2.7169	2.86555	2.78466	2.49518	5.19789	4.98876	3.62523	2.92914
Experimental hybrids	(CKLMARSI0037/CML543)//CKDHL141105	6.17526	6.47128	15.4233	15.4515	66.2597	66.5502	66.4002	66.7044	0.121502	0.15952	230.194	229.9	129.396	131.305	8.51691	13.1914	1.04685	1.13414	0.554259	0.5675	2.3579	1.84333	2.84582	3.00597	6.05027	6.02464	4.79029	5.06636
Experimental hybrids	CKLMARSI0029//(CKDHL120312/CML312)	6.17158	6.46333	15.5961	16.1121	62.5894	62.4737	62.4378	62.2998	-0.105608	-0.175822	241.948	245.081	116.456	115.513	8.35135	6.71004	1.00207	0.966655	0.485493	0.47125	2.57748	2.47714	2.80601	2.6774	6.01691	6.01644	4.23638	4.03203
Experimental hybrids	(CML322/CML543)//CKDHL141105	6.17249	6.46013	15.4856	15.6815	66.1805	66.471	66.5411	66.8593	0.274955	0.367469	237.456	239.176	132.611	135.288	8.39585	5.82746	1.05132	1.1494	0.549794	0.56125	2.47676	2.18026	2.82701	2.84856	4.4776	3.99736	4.75068	4.99788
Experimental hybrids	(CKLTI0137/CKLMARSI0022)//CKDHL120341	6.17236	6.45993	15.1873	14.5063	64.2671	64.337	64.5656	64.6641	0.241923	0.325451	233.64	234.427	127.12	128.584	8.31984	3.8857	1.02446	1.04986	0.53997	0.5475	2.35834	1.85699	2.82557	2.83511	6.71222	6.98716	4.78432	5.04125
Experimental hybrids	(CKLTI0227/CKLMARSI0029)//CKDHL142806	6.16498	6.45608	15.6209	16.2118	65.0517	65.2111	64.9177	65.0563	-0.0925945	-0.155227	230.324	230.279	119.132	118.847	8.44417	9.4846	1.02894	1.06687	0.51675	0.515	2.58443	2.49392	2.86515	3.15815	5.93364	5.97598	4.23177	4.01533
Experimental hybrids	(CKDHL0221/CKDHL120312)//CKLTI0230	6.1688	6.45462	15.2243	14.6572	63.0472	62.9824	64.5147	64.6113	1.15447	1.63534	241.929	244.946	133.045	135.901	8.45865	12.0652	1.02446	1.05051	0.545329	0.555	2.58768	2.50001	2.78528	2.50348	5.2751	5.02264	4.72042	4.94404
Experimental hybrids	(CKLTI0043/CKDHL120312)//CKLMLN150356	6.16036	6.45066	14.9999	13.7741	59.1649	58.6525	59.5957	59.134	0.350206	0.481315	216.543	212.539	105.334	101.836	8.41944	8.85004	1.01102	1	0.491744	0.48	2.5856	2.48665	2.86616	3.16977	6.04587	6.0174	4.23596	4.05681
Experimental hybrids	(CKSBL10194/CKDHL120312)//CKDHL140548	6.16592	6.44827	15.2973	14.9439	63.8209	63.8471	62.765	62.6643	-0.782089	-1.14993	231.294	231.311	132.773	135.518	8.37203	2.00294	1.0155	1.01657	0.567656	0.58625	2.59585	2.52792	2.84594	3.00712	6.72934	6.98833	4.66502	4.86145
Experimental hybrids	(CKLTI0043/CKDHL120312)//CKLMARSI0022	6.15934	6.44384	15.5143	15.8051	62.0331	61.8436	61.8723	61.6626	-0.106263	-0.178814	230.76	230.699	122.728	123.228	8.44399	10.0857	1.00655	0.98351	0.531933	0.53625	2.53114	2.33581	2.80373	2.64985	5.26496	5.00025	4.76143	4.94163
Experimental hybrids	(CKLTI0227/CKLMARSI0022)//CKDHL142806	6.16	6.44035	15.4362	15.497	64.9467	65.1114	64.9893	65.1455	0.0343999	0.0223984	227.146	226.051	120.763	120.845	8.41062	8.1652	1.01102	1.00052	0.53104	0.535	2.59582	2.51881	2.80552	2.67261	6.69615	6.96201	4.8465	5.1384
Experimental hybrids	(CKSBL10205/CKDHL120312)//CKDHL120668	6.16162	6.43555	15.5039	15.7586	61.4083	61.1626	61.5544	61.3229	0.127758	0.162563	225.567	224.073	113.869	112.365	8.3744	5.1152	1.02446	1.05035	0.50782	0.5025	2.64818	2.67444	2.78317	2.49314	5.19806	4.99474	4.18803	3.98871
Experimental hybrids	(CKLTI0139/CKLTI0335)//CKDHL120341	6.15656	6.42697	15.2464	14.7548	63.9331	63.9762	63.7893	63.8076	-0.100779	-0.170256	237.697	239.575	125.326	126.43	8.31792	4.15963	1.06028	1.18331	0.526574	0.52875	2.51013	2.30039	2.86471	3.16063	5.95639	5.97657	4.83011	5.14268
Experimental hybrids	(CKDHL120312/CKLTI0042)//CKLMLN150461	6.15556	6.42563	15.18	14.4815	61.8048	61.608	61.0541	60.7651	-0.568561	-0.845392	230.177	229.804	119.445	119.13	8.3656	4.6152	1.00207	0.966072	0.517643	0.51625	2.59216	2.50229	2.80521	2.67043	6.66546	6.9626	4.85066	5.20029
Experimental hybrids	(CKLTI0227/CKLMARSI0022)//CKLTI0043	6.14853	6.42263	15.3741	15.233	65.0379	65.2044	65.3502	65.5498	0.247232	0.343839	233.567	234.362	123.202	123.837	8.39231	7.35237	1.01102	1.00049	0.52836	0.53125	2.58161	2.48839	2.82507	2.83147	5.25	5.00439	4.6633	4.85828
Experimental hybrids	(CKDHL120312/CML536)//CKLTI0133	6.15159	6.41824	15.3358	15.089	62.8424	62.7584	63.004	62.9307	0.131009	0.163347	244.468	248.344	127.547	129.176	8.36957	6.35988	1.0155	1.01646	0.51943	0.51875	2.7102	2.83727	2.7838	2.48828	5.25558	5.01169	4.1882	3.90061
Experimental hybrids	CKLTI0136//(CKDHL120312/CML312)	6.14646	6.40999	15.5858	16.0812	63.9661	64.0173	64.2717	64.35	0.247747	0.331622	247.018	251.582	128.73	130.648	8.39672	8.08292	1.00655	0.983375	0.517643	0.51625	2.70269	2.82376	2.86736	3.18293	6.75973	7.01113	4.79661	5.08907
Experimental hybrids	(CKDHL120918/CKLTI0138)//CKDHL140910	6.13842	6.403	15.7564	16.75	65.0459	65.2097	62.9095	62.826	-1.63328	-2.37277	223.034	220.834	114.384	112.954	8.5187	14.1932	1.05132	1.14935	0.511392	0.5075	2.64362	2.6516	2.82436	2.82183	5.27106	5.01739	3.67599	2.97939
Experimental hybrids	(CKLTI0043/CKDHL120312)//CML494	6.14138	6.39965	15.3102	14.989	63.1916	63.1459	62.7409	62.6381	-0.335124	-0.50608	243.189	246.709	130.394	132.717	8.35348	6.25158	1.00655	0.983249	0.533719	0.53875	2.70859	2.83892	2.84505	2.99403	5.98525	5.99911	4.71814	4.98372
Experimental hybrids	(CKSBL10205/CKDHL120312)//CKLMARSI0029	6.13901	6.39918	15.2987	14.9382	61.8	61.596	61.5056	61.2626	-0.220748	-0.342411	240.008	242.533	116.109	115.048	8.63323	17.2252	0.993113	0.933289	0.487279	0.47375	2.7064	2.83043	2.7841	2.49444	5.23075	4.99635	4.25551	4.08409
Experimental hybrids	(CKLTI0139/CKLMARSI0022)//CKLTI0043	6.13807	6.39106	15.1914	14.5236	64.9923	65.1454	65.2892	65.4687	0.239504	0.320894	234.513	235.524	119.872	119.719	8.37388	7.05588	1.01102	1.00028	0.511392	0.5075	2.5232	2.26691	2.84586	3.00011	5.26375	5.01746	4.18937	3.94582
Experimental hybrids	(CKLMARSI0037/CKLTI0139)//CKDHL142806	6.12979	6.38424	15.3714	15.2318	65.206	65.3958	64.7867	64.9166	-0.324667	-0.491626	220.796	217.946	113.893	112.361	8.56484	16.2857	1.0155	1.01703	0.51675	0.515	2.65017	2.66015	2.78638	2.51315	5.1927	4.96201	3.76212	3.1384
Experimental hybrids	(CKSBL10060/CKDHL120312)//CKLTI0136	6.13164	6.38351	14.8817	13.3095	62.9262	62.8496	63.9436	63.9772	0.809817	1.13696	238.334	240.45	129.543	131.609	8.4079	8.68292	1.00207	0.966719	0.540863	0.54875	2.80864	3.13362	2.8258	2.84042	5.26763	5.01632	4.78547	5.08729
Experimental hybrids	(CML543/CML494)//CKDHL141105	6.11987	6.36059	15.3983	15.3496	67.3746	67.8061	68.3067	68.8307	0.72317	1.01504	235.334	236.463	133.162	136.001	8.40795	8.1857	1.03341	1.08396	0.556046	0.57	2.71476	2.84762	2.86702	3.1766	6.72168	6.98815	5.4084	6.15354
Experimental hybrids	(CKLTI0137/CKLTI0330)//CKDHL120312	6.12198	6.35927	15.3638	15.196	61.3066	61.0409	60.9882	60.6852	-0.224178	-0.347677	232.928	233.404	116.28	115.278	8.41152	8.56482	1.00655	0.983235	0.500675	0.4925	2.6438	2.65688	2.80441	2.66114	6.66669	6.97368	5.24158	5.85495
Experimental hybrids	(CKLTI0227/CKLMARSI0029)//CKSBL10194	6.12103	6.35824	15.491	15.7136	61.8279	61.6236	62.4351	62.2972	0.478588	0.669039	229.324	228.924	121.795	122.12	8.37342	6.72524	1.02894	1.06672	0.531933	0.53625	2.58508	2.49623	2.86566	3.16334	6.74193	7.0129	4.71997	4.95099
Experimental hybrids	(CKSBL10060/CKDHL120312)//CKLMLN150356	6.11347	6.34363	15.0684	14.0556	57.2709	56.5452	57.5492	56.8607	0.23848	0.31993	221.242	218.344	111.217	109.005	8.36829	5.07708	1.02894	1.06668	0.506033	0.5	2.47722	2.16987	2.86559	3.1647	6.01584	6.00455	4.80941	5.11842
Experimental hybrids	(CKSBL10205/CKDHL120312)//CKLTI0139	6.11294	6.34022	15.4686	15.6226	62.7528	62.6603	62.3436	62.1988	-0.314146	-0.473956	237.306	238.943	126.118	127.302	8.41184	8.48567	1.00207	0.966421	0.529253	0.5325	2.69639	2.8082	2.80556	2.67285	6.68326	6.9721	4.77788	5.0548
Experimental hybrids	(CKLTI0227/CKLMARSI0022)//CKSBL10205	6.11472	6.33668	15.3075	14.977	63.237	63.1915	63.1256	63.0613	-0.0790533	-0.138122	233.312	233.952	123.236	123.872	8.35711	5.93202	1.02894	1.06692	0.525681	0.5275	2.64812	2.67183	2.82592	2.83783	5.9892	5.99826	4.78392	5.00837
Experimental hybrids	(CKSBL10060/CKDHL120312)//CKDHL140539	6.10692	6.33413	15.5073	15.7718	62.4599	62.3303	62.2929	62.1388	-0.111673	-0.188136	232.409	232.814	128.685	130.535	8.36148	6.0626	0.997591	0.950024	0.547115	0.5575	2.59647	2.50943	2.82743	2.85324	6.09346	6.04288	5.79917	6.91831
Experimental hybrids	(CKLTI0227/CKDHL120918)//CKLTI0043	6.11086	6.33341	15.6637	16.3686	65.0122	65.1747	65.0096	65.1633	0.010439	-0.0100141	237.571	239.563	122.106	122.529	8.30098	4.25024	1.01998	1.03322	0.513178	0.51	2.52487	2.3323	2.84735	3.01881	6.07373	6.04164	4.238	4.00869
Experimental hybrids	(CML543/CML494)//CKDHL140700	6.10713	6.3326	15.4416	15.5226	67.6642	68.1275	67.2028	67.6029	-0.347896	-0.522746	249.021	254.018	132.051	134.614	8.4259	9.17708	1.0558	1.16609	0.527467	0.53	2.64443	2.65043	2.80477	2.66699	6.72092	6.98547	4.86241	5.14148
Experimental hybrids	(CKDHL120312/CKLTI0042)//CKDHL120668	6.09741	6.32419	15.2588	14.7923	62.9604	62.8847	62.7801	62.6819	-0.119755	-0.195732	231.338	231.556	120.011	119.956	8.36989	5.2734	1.00554	0.974621	0.518782	0.517746	2.64197	2.65713	2.76422	2.26934	5.52549	5.20234	3.93202	3.01058
Experimental hybrids	CML494//(CKDHL120312/CML312)	6.10181	6.31562	15.2261	14.666	63.5066	63.5035	63.9441	63.984	0.352805	0.48272	242.255	245.366	127.097	128.603	8.3353	4.65237	0.988636	0.916607	0.523002	0.52375	2.76483	3.00095	2.78425	2.4934	5.95561	5.98682	5.26068	5.94348
Experimental hybrids	(CKSBL10205/CKDHL120312)//CKDHL140548	6.09952	6.30715	15.4566	15.5748	63.4946	63.4845	61.9952	61.8096	-1.15054	-1.67739	224.774	223.065	123.286	123.912	8.36879	1.70294	1.02446	1.05018	0.546222	0.55625	2.59875	2.51158	2.86458	3.15852	6.71079	6.98817	4.19511	3.95504
Experimental hybrids	(CKDHL120312/CKLTI0042)//CKLTI0230	6.09325	6.30709	14.9916	13.7394	62.364	62.2135	62.5067	62.3692	0.129002	0.158094	235.854	237.29	126.978	128.517	8.35137	6.43088	1.00655	0.98346	0.537291	0.54375	2.69597	2.80591	2.78598	2.51058	5.31382	5.03441	4.77556	5.02845
Experimental hybrids	(CKLTI0139/CKLTI0335)//CKDHL140475	6.09314	6.3007	15.27	14.8253	62.3397	62.2053	62.2112	62.0582	-0.0900767	-0.150342	227.807	226.991	115.464	114.354	8.39186	8.05588	1.01102	1.00066	0.509606	0.505	2.59186	2.51236	2.78246	2.48005	6.67838	6.97115	5.20552	5.82181
Experimental hybrids	(CKDHL0221/CKDHL120312)//CKDHL140548	6.09471	6.29858	15.4793	15.6634	65.2055	65.391	64.4462	64.5389	-0.570628	-0.845479	232.476	232.927	131.702	134.244	8.39389	7.68018	1.00655	0.983854	0.559618	0.575	2.65066	2.67913	2.8447	2.991	7.45906	7.98682	4.71848	4.94348
Experimental hybrids	(CKDHL120312/CKLTI0042)//CKLMARSI0022	6.08539	6.2979	15.4363	15.5017	63.2036	63.1476	63.2099	63.1533	0.0121769	0.000273823	229.994	229.625	120.374	120.24	8.43791	11.7275	1.01998	1.03415	0.523895	0.525	2.54155	2.34247	2.82757	2.85379	5.32034	5.0301	3.74057	3.07167
Experimental hybrids	(CKDHL120312/CKLTI0042)//CKLMLN150478	6.09218	6.29408	15.1257	14.2615	61.8527	61.6562	62.1602	61.9939	0.249278	0.333865	240.198	242.843	124.676	125.623	8.36307	6.0857	0.988636	0.916449	0.51943	0.51875	2.56985	2.46294	2.80605	2.67953	5.27102	5.00717	4.69418	4.85154
Experimental hybrids	(CKLTI0227/CKDHL120918)//CKDHL142806	6.09085	6.29324	15.6239	16.2294	65.142	65.3198	64.9925	65.1431	-0.102098	-0.174309	221.874	219.402	118.844	118.517	8.52498	12.09	1.01998	1.03269	0.539077	0.54625	2.75804	2.97942	2.84578	3.00585	6.71022	6.98587	5.36601	6.14598
Experimental hybrids	(CKDHL120918/CKLMARSI0022)//CKDHL140910	6.08667	6.28434	15.5944	16.1212	63.7784	63.8046	62.6237	62.5105	-0.89347	-1.30835	222.591	220.205	108.387	105.586	8.35557	3.7652	1.0155	1.01664	0.490851	0.47875	2.47649	2.17923	2.76414	2.33227	3.71478	2.98815	3.78182	3.15354
Experimental hybrids	(CKSBL10205/CKDHL120312)//CKLMLN150459	6.08126	6.28145	15.1887	14.5152	61.2625	60.9905	60.9644	60.6585	-0.219292	-0.334832	224.996	223.122	114.48	112.972	8.45542	10.7599	1.01998	1.03366	0.508713	0.50375	2.47772	2.17262	2.78506	2.49992	5.26412	5.00455	4.26722	4.11842
Experimental hybrids	(CKDHL0221/CKDHL120312)//CKDHL140539	6.07851	6.27961	15.7064	16.5603	66.812	67.1706	67.2751	67.6783	0.365748	0.505032	232.503	232.798	133.15	135.947	8.31294	4.50024	1.00655	0.983292	0.564976	0.5825	2.53161	2.32535	2.82618	2.83991	5.32202	5.03274	5.31547	5.96533
Experimental hybrids	(CKSBL10194/CKDHL120312)//CKLTI0136	6.07792	6.27597	15.5002	15.7424	62.9031	62.8164	63.6684	63.6648	0.600175	0.841416	239.394	241.884	131.707	134.326	8.35429	6.50588	1.01102	1.00055	0.548008	0.55875	2.75101	2.96926	2.80485	2.66216	6.7497	6.98371	4.67827	4.84845
Experimental hybrids	(CKLTI0043/CKDHL120312)//CKDHL140539	6.07942	6.27273	15.8237	17.0184	64.867	65.0074	63.973	64.006	-0.682949	-1.00427	236.582	237.993	129.331	131.251	8.46975	12.8652	0.997591	0.949749	0.542649	0.55125	2.59788	2.51048	2.86539	3.1628	6.0011	6.00596	5.83752	7.02984
Experimental hybrids	(CKDHL120312/CKLTI0042)//CKDHL140539	6.07638	6.26755	15.7135	16.5723	65.6311	65.8598	64.876	65.0115	-0.570841	-0.845039	235.69	236.903	133.142	135.949	8.38478	7.1857	1.00207	0.966467	0.559618	0.575	2.59035	2.49559	2.86495	3.15746	5.94972	5.97824	5.8172	6.98303
Experimental hybrids	(CKSBL10060/CKDHL120312)//CKLMLN150340	6.07826	6.26255	15.2907	14.9253	60.9454	60.6443	61.404	61.1497	0.366433	0.498854	234.292	235.08	125.887	127.054	8.4709	10.8059	0.993113	0.933198	0.535505	0.54125	2.47825	2.18113	2.82586	2.84279	5.28477	5.02024	3.67805	2.93907
Experimental hybrids	(CKLTI0043/CKDHL120312)//CKLMLN150459	6.07117	6.25614	15.1095	14.2047	62.0413	61.8591	61.8777	61.6764	-0.111717	-0.180606	228.126	227.25	112.723	110.909	8.385	7.63004	0.997591	0.950221	0.497996	0.48875	2.59419	2.5036	2.80507	2.66407	6.73724	7.00559	4.7658	5.01818
Experimental hybrids	(CKDHL0221/CKDHL120312)//CKLMARSI0022	6.06623	6.25448	15.6064	16.168	63.1015	63.0299	64.7822	64.8978	1.30733	1.85645	240.805	243.502	132.819	135.558	8.38628	7.50569	1.01102	1.00021	0.548008	0.55875	2.65486	2.67298	2.78574	2.50336	5.32034	5.0301	3.74057	3.07167
Experimental hybrids	(CKLTI0137/CKLMARSI0022)//CKDHL120312	6.06567	6.24921	15.3103	14.9972	60.393	60.023	60.0758	59.6691	-0.226611	-0.352137	233.57	234.367	117.538	116.86	8.36379	4.6152	1.03789	1.10031	0.50514	0.49875	2.58904	2.5004	2.8639	3.14856	6.78223	7.01467	5.893	7.05711
Experimental hybrids	(CKLTI0138/CKLTI0330)//CKLTI0043	6.06646	6.24795	15.5663	16.0014	65.3205	65.5197	65.177	65.3522	-0.100724	-0.168142	233.905	234.904	123.617	124.432	8.35905	5.65237	1.02446	1.04988	0.527467	0.53	2.59867	2.52554	2.84515	2.99505	6.04318	6.00665	4.14878	3.88657
Experimental hybrids	(CKLTI0137/CKLTI0330)//CKDHL120358	6.06295	6.23692	15.5143	15.8047	64.1598	64.2179	64.9192	65.0568	0.601114	0.837614	230.13	229.954	109.601	107.101	8.36254	5.0152	1.02446	1.04943	0.480134	0.46375	2.69667	2.81108	2.78412	2.49223	6.68535	6.97763	4.7051	4.90064
Experimental hybrids	(CML322/CML543)//CML495	6.06593	6.23328	15.3649	15.216	65.7205	65.97	66.4941	66.8198	0.601184	0.840361	236.563	237.981	126.865	128.25	NA	NA	1.00655	0.982691	0.532826	0.5375	2.63586	2.63273	2.8055	2.6768	6.01235	5.99851	5.36815	6.17494
Experimental hybrids	(CKLTI0227/CKLMARSI0022)//CKDHL141105	6.05827	6.2301	15.4719	15.6341	65.6972	65.9468	66.4742	66.801	0.602902	0.845919	232.06	232.402	125.516	126.657	8.33289	2.5234	1.03789	1.10023	0.533719	0.53875	2.66014	2.6969	2.86322	3.13985	6.00449	6.00088	4.82202	5.01957
Experimental hybrids	(CKDHL120918/CKLMARSI0029)//CKSBL10194	6.0575	6.22783	15.4941	15.7231	63.0616	62.9936	63.9819	64.0144	0.71967	1.01398	225.788	224.331	115.431	114.238	8.39204	7.31903	1.00655	0.984112	0.513178	0.51	2.65589	2.67185	2.82723	2.84836	6.04653	6.00396	4.26306	4.05653
Experimental hybrids	CKLTI0230//(CKDHL120312/CML312)	6.0481	6.20869	15.4528	15.5635	62.0223	61.8432	62.6212	62.5079	0.475007	0.662106	243.803	247.507	125.854	127.154	8.36816	6.2626	1.00207	0.967417	0.51675	0.515	2.71297	2.8451	2.82502	2.83368	6.79918	7.02272	4.20036	3.95131
Experimental hybrids	(CKDHL120312/CKLTI0042)//CKLTI0318	6.04279	6.20622	15.5515	15.9459	62.9969	62.9251	63.2834	63.2387	0.232005	0.311629	227.291	226.273	117.989	117.362	8.32463	4.92524	1.00207	0.96649	0.518536	0.5175	2.58346	2.48435	2.82527	2.82859	4.55421	4.02046	3.65967	2.93491
Experimental hybrids	(CKSBL10194/CKDHL120312)//CKLTI0139	6.04634	6.20506	15.0908	14.1401	62.9056	62.8425	62.8942	62.8243	0.00373124	-0.0163881	241.089	243.966	132.963	135.813	8.36434	6.53653	1.01998	1.03324	0.546222	0.55625	2.8338	3.18557	2.84416	2.9908	6.82546	7.04164	5.32239	6.00869
Experimental hybrids	(CKLTI0227/CKLMARSI0022)//CKDHL120312	6.04236	6.19621	15.0149	13.8259	61.009	60.7092	61.1073	60.8199	0.121267	0.153925	230.557	230.511	118.186	117.671	8.34012	5.82545	0.988636	0.917271	0.515857	0.51375	2.69514	2.81465	2.84589	3.00191	6.70735	6.97913	5.19383	5.81861
Experimental hybrids	(CKDHL120312/CML536)//CML494	6.03676	6.19318	15.5464	15.9316	63.2495	63.216	63.2274	63.1835	0.00548802	-0.0240523	242.129	245.229	127.583	129.185	8.41961	9.22476	1.02894	1.06638	0.526574	0.52875	2.71979	2.86452	2.82425	2.81873	5.29514	5.03211	4.15878	3.86808
Experimental hybrids	(CKSBL10060/CKDHL120312)//CKLMLN150459	6.03804	6.18736	15.0493	13.9776	60.4046	60.0467	59.9914	59.587	-0.313544	-0.468262	224.674	222.831	117.949	117.306	8.46065	10.3502	0.988636	0.91712	0.524788	0.52625	2.60657	2.52817	2.82645	2.84287	5.26145	4.98687	3.70224	2.97884
Experimental hybrids	(CKDHL0221/CML464)//CKLTI0134	6.03996	6.18589	15.3676	15.2179	65.497	65.7281	65.9748	66.2473	0.367441	0.506778	242.284	245.322	133.618	136.551	8.36488	6.88292	1.01102	1.00013	0.546222	0.55625	2.57025	2.4604	2.80479	2.66276	3.76741	3.00477	3.69526	2.91298
Experimental hybrids	(CKLTI0043/CKDHL120312)//CKLTI0318	6.01717	6.16057	15.5844	16.0692	61.2552	60.9814	61.5643	61.326	0.248374	0.340663	223.469	221.271	113.12	111.33	8.58256	15.2827	1.01102	1.00052	0.509606	0.505	2.42593	2.02143	2.78679	2.51534	4.51347	4.00755	3.68727	2.98867
Experimental hybrids	(CKDHL0221/CML464)//CKLMARSI0029	6.02507	6.15833	15.5354	15.8867	63.356	63.3325	65.1491	65.3211	1.40112	1.98789	246.34	250.567	126.185	127.464	8.3762	6.65237	1.00655	0.983126	0.511392	0.5075	2.64526	2.66952	2.805	2.66887	3.75576	2.99824	3.7288	3.01781
Experimental hybrids	(CKLTI0133/CKDHL120312)//CKLMLN150356	6.01739	6.1549	14.9941	13.7599	59.1128	58.5966	59.0991	58.581	0.00423714	-0.0186923	224.04	222.006	111.674	109.561	8.3825	6.91903	1.04685	1.13298	0.500675	0.4925	2.64458	2.64582	2.82624	2.83795	5.99116	5.97411	5.28392	5.92648
Experimental hybrids	(CKDHL0221/CML464)//CKLTI0230	6.01866	6.14587	15.2674	14.8172	64.5502	64.6611	66.1903	66.4805	1.28228	1.82228	245.405	249.335	136.811	140.492	8.34525	3.4652	1.02446	1.04928	0.548901	0.56	2.70286	2.83271	2.78632	2.51636	3.72727	2.98914	4.30517	4.16781
Experimental hybrids	(CKLTI0227/CKLMARSI0022)//CKDHL120358	6.01587	6.14152	15.7016	16.5311	63.2038	63.1594	63.8185	63.8389	0.48382	0.674863	235.734	237.158	121.747	122.056	8.52813	14.6599	1.03341	1.08354	0.517643	0.51625	2.63417	2.64789	2.78324	2.48624	5.21648	4.9855	4.7111	4.97641
Experimental hybrids	(CKLTI0137/CKLTI0330)//CKLTI0043	6.00871	6.13415	15.4245	15.4486	64.5812	64.7004	65.0204	65.1812	0.357057	0.486607	228.292	227.68	114.924	113.702	8.42337	9.94387	1.00655	0.983024	0.501568	0.49375	2.69502	2.81604	2.80436	2.66291	4.50996	4.00844	4.72381	5.01453
Experimental hybrids	(CKLTI0139/CKLMARSI0022)//CKDHL120358	6.00872	6.13315	15.381	15.2806	63.6211	63.615	64.2406	64.2991	0.483615	0.673727	230.243	230.124	115.257	114.089	8.35106	3.3652	1.03341	1.08436	0.502461	0.495	2.51995	2.31498	2.86583	3.1667	6.012	6.01836	4.75464	4.95631
Experimental hybrids	(CKDHL0221/CKDHL120312)//CML494	6.0093	6.12996	15.3548	15.1766	65.933	66.202	66.5317	66.8611	0.474624	0.660623	241.255	244.155	136.322	139.908	8.35233	3.6652	1.0155	1.01707	0.557832	0.5725	2.65157	2.67335	2.78305	2.48745	5.26375	5.01746	4.18937	3.94582
Experimental hybrids	(CKLMARSI0037/CKLTI0139)//CKSBL10194	6.00357	6.12265	15.4889	15.705	62.3891	62.2487	62.9668	62.888	0.47148	0.648898	228.364	227.606	118.825	118.412	8.38184	7.25237	0.997591	0.949914	0.51943	0.51875	2.64267	2.65253	2.86561	3.16365	6.79859	7.03211	3.61659	2.86808
Experimental hybrids	(CKSBL10194/CKDHL120312)//CKLTI0318	6.00576	6.12257	15.425	15.4372	61.4704	61.2136	61.1553	60.8631	-0.2236	-0.346114	226.899	225.74	116.28	115.279	8.42515	8.90792	1.00655	0.983056	0.512285	0.50875	2.46627	2.15171	2.80594	2.6714	5.18676	4.9655	4.19031	3.94553
Experimental hybrids	(CKDHL120312/CML536)//CKLTI0136	6.0046	6.12124	15.3753	15.2598	63.9259	63.9682	64.2247	64.2922	0.242997	0.323381	243.422	246.839	127.896	129.556	8.38481	7.89618	1.00207	0.966765	0.523895	0.525	2.7573	2.97975	2.82198	2.80517	4.46476	3.9855	4.16891	3.97641
Experimental hybrids	(CKSBL10194/CKDHL120312)//CML550	6.00177	6.11978	15.2296	14.6611	60.2746	59.8945	60.2576	59.8781	0.00681037	-0.0097287	234.118	235.122	121.618	121.901	8.37206	2.00294	1.01102	0.999846	0.521216	0.52125	2.41638	2.01387	2.84669	3.01166	6.79866	7.02733	5.76039	6.8964
Experimental hybrids	(CKSBL10205/CKDHL120312)//CKLMLN150340	6.00401	6.11923	15.218	14.6227	62.1152	61.9577	62.4263	62.2985	0.248235	0.335225	233.848	234.576	123.234	123.834	8.46565	10.4362	1.0155	1.01665	0.527467	0.53	2.52815	2.32065	2.82526	2.83367	5.1927	4.96201	4.30431	4.1384
Experimental hybrids	(CKDHL120918/CKLTI0136)//CKSBL10194	6.00354	6.11711	15.7988	16.9256	63.5358	63.5307	64.1277	64.1861	0.471763	0.65825	229.692	229.148	120.978	120.972	8.40892	7.20294	1.0155	1.01713	0.523895	0.525	2.71737	2.84719	2.8645	3.15534	6.71223	6.97826	4.23521	3.99789
Experimental hybrids	(CKDHL120918/CKLMARSI0022)//CKSBL10194	5.99999	6.11064	15.4824	15.6766	61.8653	61.6713	62.4515	62.3193	0.471036	0.651343	228.138	227.197	116.878	115.954	8.35619	5.69594	1.02446	1.04958	0.512285	0.50875	2.52846	2.32415	2.84563	3.00065	6.82547	7.03274	3.68889	2.96533
Experimental hybrids	(CML543/CML494)//CKSBL10194	6.00303	6.11048	15.2077	14.5899	65.081	65.2535	65.5832	65.8017	0.38523	0.532462	232.813	233.153	127.744	129.299	8.33055	2.3734	1.02446	1.04984	0.545329	0.555	2.59309	2.51601	2.86664	3.17263	6.75621	7.00088	4.82202	5.01957
Experimental hybrids	(CKLTI0138/CKLTI0330)//CKSBL10194	5.9959	6.10672	15.4547	15.5774	64.0155	64.0602	63.8443	63.8685	-0.116234	-0.184478	231.167	231.25	122.237	122.598	8.37092	5.64244	1.01998	1.03376	0.523895	0.525	2.58009	2.4841	2.86467	3.15411	6.74176	7.00691	4.69936	4.89142
Experimental hybrids	(CKDHL120918/CML494)//CKDHL140700	5.99536	6.09715	15.5678	16.0122	66.6698	67.018	66.3532	66.6577	-0.231147	-0.354215	242.161	245.116	121.555	121.704	8.34281	5.52524	1.03789	1.10018	0.500675	0.4925	2.58473	2.48871	2.84508	2.99882	6.69707	6.99026	4.79748	5.0471
Experimental hybrids	(CKDHL120312/CML536)//CKDHL140539	5.98719	6.08916	15.6743	16.4161	64.5583	64.6635	64.25	64.3114	-0.222962	-0.349822	235.789	237.082	127.361	128.889	8.44679	10.0581	1.0155	1.01648	0.537291	0.54375	2.42016	2.01514	2.84615	3.0054	5.31124	5.03272	4.72869	4.95046
Experimental hybrids	(CKLTI0138/CKLTI0330)//CKDHL120358	5.98645	6.08555	15.5339	15.865	64.51	64.617	64.9739	65.1264	0.362485	0.501802	230.83	230.737	118.023	117.423	8.41196	8.6902	0.993113	0.93318	0.512285	0.50875	2.59435	2.51079	2.80449	2.66261	6.73266	7.00005	4.78749	4.96409
Experimental hybrids	CKLMARSI0022//(CKDHL120312/CML312)	5.98444	6.08098	15.6676	16.4041	62.8076	62.7089	62.8001	62.6984	0.0108228	-0.00821873	235.36	236.431	114.995	113.654	8.46701	10.5752	1.00207	0.967032	0.49353	0.4825	2.72585	2.85704	2.84653	3.01119	5.26412	5.00455	4.26722	4.11842
Experimental hybrids	(CKSBL10205/CKDHL120312)//CKLMLN150474	5.98781	6.08021	15.2674	14.8366	61.2795	61.0196	61.1063	60.8192	-0.111901	-0.197366	231.111	230.991	116.636	115.651	8.47524	10.8752	0.993113	0.933361	0.504247	0.4975	2.48894	2.20491	2.74299	2.15877	5.24313	5.01552	4.77029	4.99019
Experimental hybrids	(CKLTI0138/CKLTI0330)//CKDHL120341	5.984	6.08006	15.3226	15.0328	64.7677	64.9022	64.0149	64.0593	-0.566246	-0.836	235.238	236.595	125.089	126.228	8.38967	5.02746	1.02894	1.06623	0.529253	0.5325	2.52091	2.31777	2.84689	3.01538	6.03946	6.021	3.65667	3.03965
Experimental hybrids	(CKDHL0221/CKDHL120312)//CKLTI0134	5.98182	6.0745	15.1642	14.4252	63.6406	63.6513	64.4386	64.5341	0.614699	0.867363	236.147	237.629	128.702	130.563	8.43601	9.37004	1.02446	1.0511	0.53997	0.5475	2.58489	2.49764	2.80545	2.66836	5.27179	5.00985	4.69797	4.8636
Experimental hybrids	CKDHL140539//(CKDHL120312/CML312)	5.97919	6.06743	15.5462	15.9207	65.4416	65.654	64.8477	64.984	-0.452721	-0.674581	235.436	236.598	127.618	129.214	8.3362	6.27004	0.984158	0.899752	0.536398	0.5425	2.59508	2.50571	2.86549	3.16834	6.10269	6.0426	5.86415	7.03347
Experimental hybrids	(CKLTI0227/CKLMARSI0029)//CKDHL120341	5.97579	6.0664	15.4878	15.6967	65.1025	65.2783	65.0915	65.2565	0.00272175	-0.020747	239.522	241.982	125.638	126.886	8.27542	1.29142	1.04237	1.11636	0.522109	0.5225	2.52001	2.31461	2.8043	2.66149	5.26169	5.00844	4.72381	5.01453
Experimental hybrids	(CKDHL120312/CKLTI0042)//CKLMLN150459	5.98335	6.06598	15.2318	14.6902	62.647	62.5407	62.1868	62.0256	-0.341533	-0.513277	235.32	236.377	124.465	125.274	8.44288	9.63069	1.02894	1.06606	0.530146	0.53375	2.47564	2.16875	2.84664	3.01264	6.71079	6.98817	4.7373	4.95504
Experimental hybrids	(CKSBL10060/CKDHL120312)//CKLMARSI0022	5.97645	6.06481	15.369	15.2204	60.9991	60.6894	61.2989	61.0225	0.249285	0.332378	230.538	230.437	119.45	119.193	8.35761	5.59142	1.00655	0.983839	0.518536	0.5175	2.71384	2.83938	2.76461	2.33467	5.26496	5.00025	3.67705	2.94163
Experimental hybrids	(CKSBL10194/CKDHL120312)//CML494	5.974	6.06403	15.3241	15.0548	62.5701	62.4609	62.891	62.8117	0.253034	0.341876	233.367	234.077	124.876	125.981	8.37376	5.67609	0.996228	0.937545	0.533905	0.539545	2.7629	3.02239	2.81524	2.7412	6.67125	7.18285	4.67524	5.02448
Experimental hybrids	(CKLTI0133/CKDHL120312)//CKLMARSI0022	5.97403	6.05981	15.2391	14.7308	62.3348	62.1893	62.9248	62.8423	0.472363	0.654292	241.199	244.037	122.076	122.416	8.3321	2.0152	1.01102	0.999911	0.50782	0.5025	2.59133	2.49946	2.80582	2.67258	5.30593	5.02046	3.65967	2.93491
Experimental hybrids	(CKLTI0043/CKDHL120312)//CKLMLN150340	5.97008	6.05658	15.3481	15.1397	62.9452	62.865	63.4005	63.3661	0.367504	0.500052	236.757	238.31	130.64	132.906	8.4685	11.119	1.00655	0.983087	0.545329	0.555	2.40841	1.99337	2.74314	2.15469	4.44472	3.98269	3.74715	3.14822
Experimental hybrids	(CKDHL120312/CML536)//CML550	5.97131	6.05542	15.3283	15.056	61.2366	60.9661	61.1088	60.819	-0.0892886	-0.153369	233.738	234.561	119.765	119.65	8.43157	9.8652	1.01102	1.00001	0.51675	0.515	2.57605	2.47681	2.82564	2.83805	5.93364	5.97598	4.23177	4.01533
Experimental hybrids	(CKLTI0227/CKLMARSI0022)//CKSBL10194	5.96751	6.05093	15.3739	15.2377	61.9974	61.8109	62.9496	62.8675	0.734707	1.03846	225.098	223.574	116.416	115.525	8.37838	6.65809	1.02446	1.05013	0.515857	0.51375	2.63805	2.65021	2.8461	3.00226	7.50518	8.00439	5.2055	5.85828
Experimental hybrids	(CKDHL120312/CKLTI0042)//CKLMLN150356	5.96484	6.05059	14.9091	13.42	58.7391	58.186	59.4954	59.0303	0.598043	0.839828	221.431	218.738	114.988	113.663	8.36334	4.88018	1.00655	0.983126	0.51943	0.51875	2.4105	1.99123	2.80622	2.67463	5.35537	5.04984	5.3341	6.04302
Experimental hybrids	(CKDHL120918/CML494)//CKDHL141105	5.9643	6.04177	15.343	15.128	66.533	66.8772	66.676	67.0248	0.126531	0.153714	234.098	234.959	130.89	133.272	8.43883	9.85237	1.01102	1.00011	0.553366	0.56625	2.48304	2.19344	2.86664	3.17718	6.75672	7.00789	5.37534	6.12488
Experimental hybrids	(CKDHL0221/CKDHL120312)//CKLTI0133	5.96875	6.03824	15.1857	14.5034	63.9088	63.9487	64.5949	64.7009	0.521282	0.724594	242.229	245.481	131.79	134.4	8.34752	5.19594	1.00207	0.966105	0.541756	0.55	2.64065	2.65063	2.80543	2.66943	6.74911	7.00549	4.78855	4.9886
Experimental hybrids	(CKLTI0137/CKLMARSI0022)//CKLTI0043	5.96098	6.035	15.2684	14.8324	66.1948	66.4889	66.5049	66.8229	0.24971	0.331664	229.526	229.246	115.753	114.717	8.44034	9.83426	1.00207	0.966505	0.50514	0.49875	2.68025	2.77328	2.82609	2.84025	5.27801	5.01199	4.80482	5.04505
Experimental hybrids	(CKSBL10194/CKDHL120312)//CKDHL120694	5.95527	6.027	15.1419	14.3297	62.7853	62.7041	61.7813	61.5765	-0.781213	-1.14464	231.482	231.639	123.216	123.912	8.62644	24.9652	1.02446	1.04941	0.531933	0.53625	2.8125	3.14205	2.90642	3.4966	8.24926	8.99567	4.81382	5.06297
Experimental hybrids	(CKLTI0139/CKLTI0335)//CKDHL120358	5.95123	6.01522	15.3588	15.1992	64.6941	64.814	64.6956	64.8093	0.0104509	-0.00763961	231.746	232.03	113.968	112.495	8.3298	1.7652	1.02446	1.04933	0.49621	0.48625	2.64401	2.65717	2.78501	2.50153	6.01341	6.00844	4.18161	4.01453
Experimental hybrids	(CKLTI0133/CKDHL120312)//CKDHL120668	5.95025	6.00459	15.3636	15.2174	61.9693	61.7884	61.855	61.654	-0.0849015	-0.147236	242.129	245.258	122.197	122.611	8.3702	6.15809	1.02894	1.06684	0.506033	0.5	2.76575	3.0037	2.80639	2.68337	5.21823	4.98815	4.32401	4.15354
Experimental hybrids	(CKDHL120918/CML494)//CKDHL142445	5.95002	6.00354	15.5312	15.8682	67.2578	67.682	66.8114	67.1729	-0.334613	-0.506629	240.987	243.708	130.592	132.838	8.54217	15.4293	1.03341	1.08327	0.537291	0.54375	2.76252	2.98858	2.8052	2.67219	6.77451	7.01739	4.76037	4.97939
Experimental hybrids	(CKLTI0139/CKLTI0335)//CKSBL10205	5.94799	6.00225	15.8416	17.0804	63.5166	63.5003	62.7887	62.6851	-0.555493	-0.821319	233.051	233.625	121.216	121.343	8.42088	8.82708	1.02446	1.04978	0.518536	0.5175	2.76948	3.01259	2.82797	2.85534	5.27878	5.01467	4.80861	5.05711
Experimental hybrids	(CKLTI0227/CKLMARSI0029)//CKDHL120312	5.94716	5.99759	15.3994	15.3438	59.8994	59.4809	59.5847	59.1314	-0.23038	-0.350905	233.304	233.994	111.534	109.465	8.40695	8.3626	1.00655	0.982673	0.481027	0.465	2.63774	2.66069	2.80673	2.68102	6.79957	7.02542	5.83568	6.93729
Experimental hybrids	(CKDHL120918/CML494)//CKDHL140910	5.94869	5.99706	15.472	15.6412	64.4036	64.5006	63.0652	63.0007	-1.02507	-1.5031	224.487	222.649	119.656	119.431	8.44271	10.5652	1.02446	1.04924	0.532826	0.5375	2.60142	2.52056	2.86426	3.15204	5.98196	5.99856	4.23717	4.06394
Experimental hybrids	(CKSBL10205/CKDHL120312)//CKLTI0318	5.93988	5.99186	15.6825	16.4674	61.9641	61.7791	61.8199	61.6166	-0.107129	-0.170925	221.263	218.565	111.658	109.642	8.40897	8.45569	1.00207	0.966886	0.506926	0.50125	2.47366	2.16751	2.74505	2.17592	4.53867	3.99672	3.70874	3.04698
Experimental hybrids	(CKSBL10205/CKDHL120312)//CKDHL120694	5.94239	5.99155	15.4475	15.5426	62.9216	62.8469	62.3384	62.1923	-0.441379	-0.658225	238.224	240.302	126.43	127.787	8.31158	3.09142	1.01998	1.03323	0.527467	0.53	2.69536	2.8019	2.86666	3.17765	7.51468	8.01568	4.75085	4.94425
Experimental hybrids	(CKSBL10205/CKDHL120312)//CKMLN150478	5.94112	5.99138	15.4632	15.5988	62.059	61.8773	61.8967	61.6972	-0.108774	-0.175341	237.665	239.492	124.495	125.349	8.47667	12.0857	1.02446	1.05032	0.520323	0.52	2.69566	2.80693	2.76423	2.33143	5.99004	6.00691	4.69936	4.89142
Experimental hybrids	(CKDHL120312/CML536)//CKDHL120668	5.94667	5.98983	15.1622	14.4166	61.8724	61.6812	62.0359	61.8582	0.136828	0.171915	236.86	238.5	117.133	116.355	8.43977	9.65809	1.01102	0.999613	0.500675	0.4925	2.59668	2.51916	2.76434	2.33629	4.49141	4.01552	3.6859	2.99019
Experimental hybrids	(CKLTI0138/CKLTI0330)//CKSBL10205	5.93607	5.98096	15.511	15.7729	64.2361	64.3057	63.9663	63.9989	-0.206491	-0.316731	232.832	233.461	123.848	124.669	8.38576	6.47609	1.03789	1.1004	0.52836	0.53125	2.64047	2.65666	2.82512	2.83284	5.21897	5.00194	4.72994	4.90756
Experimental hybrids	(CKDHL120918/CKLMARSI0022)//CKDHL120358	5.93386	5.97658	15.2988	14.9445	62.4093	62.2769	63.4992	63.4862	0.843419	1.19634	221.744	219.013	104.473	100.675	8.3843	6.99594	1.03341	1.08375	0.475669	0.4575	2.53426	2.33233	2.78609	2.51031	5.30148	5.02352	3.77916	3.16621
Experimental hybrids	(CKDHL120312/CML536)//CKLTI0318	5.93071	5.9745	15.692	16.5065	63.0423	62.9744	62.9077	62.8196	-0.0987326	-0.164499	226.619	225.29	115.102	113.794	8.39297	7.08797	1.00207	0.966873	0.508713	0.50375	2.47822	2.17594	2.78534	2.50314	4.4939	3.98528	3.68372	3.02001
Experimental hybrids	(CKLTI0137/CKLTI0330)//CKDHL140475	5.92699	5.96378	15.5939	16.0973	61.2736	61.0078	61.7373	61.5229	0.369655	0.511656	226.582	225.494	116.404	115.47	8.4497	10.3762	1.02894	1.06624	0.515857	0.51375	2.59835	2.52323	2.82364	2.81715	7.46475	7.98624	5.21575	5.896
Experimental hybrids	(CKSBL10205/CKDHL120312)//CKLMARSI0022	5.92726	5.96336	15.3151	15.0045	61.7261	61.5061	61.109	60.8194	-0.460858	-0.682828	228.444	227.65	117.676	116.937	8.32626	2.2734	1.00655	0.982907	0.51675	0.515	2.70192	2.80874	2.82683	2.84791	5.2642	4.99757	3.67325	2.92957
Experimental hybrids	(CKSBL10205/CKDHL120312)//CKLTI0136	5.9241	5.96269	15.3251	15.055	64.0708	64.1282	63.4919	63.4755	-0.442459	-0.658857	234.072	234.862	123.932	124.674	8.37333	6.59269	1.00207	0.966851	0.527467	0.53	2.77099	3.00266	2.78385	2.49045	6.75328	7.00199	4.74876	4.91972
Experimental hybrids	(CKSBL10060/CKDHL120312)//CKDHL120694	5.92874	5.9598	15.1276	14.2751	62.1831	62.0229	62.1861	62.0208	0.0179134	-0.00142459	235.183	236.392	125.731	126.922	8.4217	9.2626	1.01102	0.99936	0.532826	0.5375	2.7642	3.00318	2.805	2.66916	6.81726	7.03441	4.23336	4.02845
Experimental hybrids	(CKSBL10060/CKDHL120312)//CKLTI0318	5.92314	5.95729	15.3617	15.1952	61.4333	61.179	61.5471	61.3057	0.110219	0.135583	227.776	226.789	116.453	115.429	NA	NA	1.01998	1.03355	0.511392	0.5075	2.70679	2.81816	2.80484	2.66552	4.49765	4.00596	4.75313	5.02984
Experimental hybrids	(CKSBL10205/CKDHL120312)//CML494	5.91899	5.95187	15.128	14.274	63.1937	63.1509	62.619	62.5042	-0.436996	-0.65251	233.587	234.263	127.065	128.552	8.40928	8.1734	1.01102	1.00007	0.541756	0.55	2.64144	2.65458	2.80378	2.65223	6.67821	6.96875	4.2066	3.88325
Experimental hybrids	(CKDHL120918/CKLMARSI0022)//CKDHL120312	5.92366	5.95117	15.1981	14.5669	60.9875	60.6933	60.2363	59.8536	-0.564613	-0.838307	222.953	220.578	107.73	104.707	8.40027	6.20294	1.03789	1.09943	0.488172	0.475	2.69935	2.81605	2.86652	3.17273	6.73871	6.99498	4.24744	3.99599
Experimental hybrids	(CKDHL120918/CKLMARSI0029)//CKSBL10205	5.92255	5.95051	15.392	15.3156	63.5782	63.5829	63.4377	63.4196	-0.105011	-0.170802	225.463	223.826	113.372	111.668	8.53181	13.3536	1.01102	0.998787	0.506926	0.50125	2.54238	2.35937	2.80523	2.66854	5.96804	5.9831	3.71218	3.03785
Experimental hybrids	(CKLTI0137/CKLTI0330)//CKDHL140910	5.91877	5.94106	15.3914	15.3226	64.9867	65.1586	63.9339	63.9783	-0.805031	-1.17867	226.66	225.599	120.424	120.491	8.40223	8.12545	1.00655	0.983748	0.53104	0.535	2.58229	2.49027	2.84392	2.98784	5.26169	5.00844	4.72381	5.01453
Experimental hybrids	(CKDHL120918/CKLTI0136)//CKDHL120358	5.9085	5.93186	15.5551	15.9559	62.8146	62.7163	64.3152	64.3831	1.17682	1.66585	224.052	222.06	109.27	106.639	8.56843	20.8152	0.993113	0.932637	0.490851	0.47875	2.59077	2.49531	2.82672	2.8419	6.74176	7.00691	4.69936	4.89142
Experimental hybrids	(CKLTI0139/CKLMARSI0022)//CKSBL10194	5.90834	5.92978	15.5111	15.7885	63.4863	63.476	63.7745	63.7881	0.240338	0.315866	229.995	229.794	120.287	120.241	8.43484	9.61931	1.02446	1.04985	0.520323	0.52	2.59149	2.51167	2.86609	3.16846	7.4112	7.96454	4.84179	5.18595
Experimental hybrids	(CKSBL10205/CKDHL120312)//CKLMLN150356	5.90819	5.92723	14.9767	13.6977	58.0215	57.3853	58.1274	57.5061	0.109131	0.129336	210.976	205.357	106.307	103.051	8.35704	4.2152	1.0155	1.01687	0.508713	0.50375	2.47698	2.17104	2.86454	3.15694	5.98945	5.98811	4.2417	4.06603
Experimental hybrids	(CML322/CML543)//CKDHL142806	5.90984	5.92038	15.3646	15.2004	65.4456	65.6605	65.3082	65.4968	-0.0965927	-0.165884	218.92	215.412	115.662	114.448	8.44353	10.0581	1.00207	0.965817	0.524788	0.52625	2.53615	2.34893	2.78448	2.50043	5.17981	4.9721	4.77788	5.0548
Experimental hybrids	(CKLTI0227/CKDHL120918)//CKSBL10205	5.90694	5.92035	15.566	15.9902	64.0786	64.1314	64.2407	64.302	0.133306	0.16195	231.715	231.855	122.544	122.943	8.44128	9.57524	1.03341	1.08341	0.527467	0.53	2.6533	2.67124	2.84451	2.99073	7.4845	7.99736	4.75068	4.99788
Experimental hybrids	(CKLTI0133/CKDHL120312)//CKDHL140539	5.90743	5.91758	15.576	16.0354	65.3441	65.5417	65.027	65.1853	-0.234119	-0.353861	235.02	236.012	128.414	130.139	8.42713	9.17658	0.997591	0.949622	0.542649	0.55125	2.65685	2.67603	2.84669	3.01186	5.98945	5.98811	5.86828	7.06603
Experimental hybrids	(CKLTI0137/CKLMARSI0022)//CKDHL120358	5.90649	5.91519	15.5483	15.9315	62.9768	62.9061	63.4234	63.4003	0.361758	0.496601	231.516	231.713	120.814	120.916	8.39567	6.9652	1.02894	1.06682	0.523895	0.525	2.5317	2.34143	2.80513	2.668	5.9881	6.00728	5.35486	6.09617
Experimental hybrids	(CKDHL120918/CKLTI0138)//CKLTI0043	5.9028	5.90901	15.4369	15.4987	65.5709	65.7957	65.6907	65.9168	0.111793	0.12781	227.598	226.655	114.724	113.372	8.47152	10.5728	1.01998	1.03345	0.504247	0.4975	2.52503	2.32249	2.84308	2.97978	5.21049	4.97151	3.68934	2.9929
Experimental hybrids	(CKLMARSI0037/CKLTI0139)//CKLTI0043	5.90173	5.90029	15.4637	15.6073	66.6784	67.0262	67.4515	67.882	0.602038	0.852389	229.592	229.035	119.058	118.61	8.34531	2.9152	0.997591	0.950146	0.518536	0.5175	2.53466	2.34912	2.80581	2.6742	4.54976	4.02352	3.77916	3.16621
Experimental hybrids	(CKLTI0227/CKLMARSI0029)//CKDHL141105	5.896	5.89959	15.5013	15.7315	65.4886	65.7086	65.9377	66.1993	0.363519	0.496559	237.131	238.825	129.129	131.099	8.34832	4.95237	1.03341	1.08289	0.53997	0.5475	2.53584	2.35415	2.88534	3.32809	7.42899	7.97404	5.31121	6.04045
Experimental hybrids	(CKDHL0221/CKDHL120312)//CKDHL120668	5.89306	5.89923	15.2445	14.7253	63.3306	63.3002	64.5231	64.6213	0.936235	1.32149	233.173	233.831	121.883	122.174	8.40526	7.20294	1.00655	0.982789	0.523002	0.52375	2.69985	2.81438	2.78633	2.51206	4.4978	4.00289	3.75461	3.19505
Experimental hybrids	(CKLTI0138/CKLTI0330)//CKDHL141105	5.89607	5.89805	15.4513	15.5597	66.1787	66.4713	65.8866	66.1354	-0.216297	-0.336613	229.823	229.498	126.402	127.704	8.42748	8.98088	1.04237	1.11643	0.542649	0.55125	2.64095	2.65795	2.84593	3.00298	6.67726	6.97404	4.22682	4.04045
Experimental hybrids	(CKLTI0138/CKLTI0330)//CKDHL140910	5.89701	5.89769	15.5488	15.9409	64.9501	65.107	63.4416	63.4182	-1.15731	-1.68867	234.423	235.466	123.957	124.793	8.41762	8.72746	1.03789	1.10025	0.527467	0.53	2.5837	2.49553	2.78391	2.49826	5.25951	5.01568	4.20865	3.94425
Experimental hybrids	(CML322/CML543)//CKSBL10205	5.89689	5.89755	15.5389	15.9043	64.8781	65.0271	64.2494	64.3167	-0.463962	-0.700406	227.883	226.935	119.322	118.97	8.36072	5.9626	1.02446	1.04986	0.522109	0.5225	2.52961	2.33571	2.8035	2.65407	4.4061	3.96291	4.22231	4.01195
Experimental hybrids	(CKSBL10060/CKDHL120312)//CKDHL140548	5.89441	5.89374	15.5472	15.9276	63.2302	63.1881	61.8685	61.6676	-1.03605	-1.51399	232.491	232.95	131.668	134.249	8.34104	4.49142	1.02446	1.05008	0.562297	0.57875	2.77818	3.02357	2.88479	3.32162	6.65947	6.96454	4.2996	4.18595
Experimental hybrids	CKMLN150478//(CKDHL120312/CML312)	5.89036	5.89294	15.2043	14.5768	62.3213	62.1749	62.7849	62.6823	0.373935	0.504917	242.468	245.732	124.097	124.989	8.45608	10.0057	1.03341	1.08271	0.513178	0.51	2.69373	2.80507	2.78248	2.47935	5.89089	5.95896	5.30098	5.96626
Experimental hybrids	(CKLTI0139/CKDHL120918)//CKLTI0043	5.88819	5.88977	15.3796	15.272	64.9551	65.1074	65.2437	65.4183	0.235728	0.31016	227.803	227.071	117.239	116.528	8.46599	10.3117	1.02446	1.05006	0.514964	0.5125	2.64791	2.6625	2.82482	2.82482	5.2751	5.02264	4.17823	3.94404
Experimental hybrids	(CKLTI0139/CKLMARSI0022)//CKDHL120341	5.88584	5.88664	15.5905	16.1094	64.3125	64.3997	64.3644	64.4483	0.0326091	0.0280411	236.262	237.756	125.748	126.927	8.31252	0.615197	1.03789	1.10029	0.529253	0.5325	2.29041	1.66723	2.80406	2.65567	6.02334	6.00745	4.24124	3.92503
Experimental hybrids	(CKLTI0139/CKDHL120918)//CKDHL142806	5.88985	5.88278	15.7017	16.5267	65.6823	65.9163	65.0733	65.2342	-0.455093	-0.674596	220.665	217.835	115.428	114.229	8.4205	8.85237	1.01998	1.03377	0.521216	0.52125	2.45316	2.13164	2.84682	3.01199	6.70403	6.97993	4.23749	4.06102
Experimental hybrids	(CKDHL120918/CKLTI0138)//CKDHL120312	5.89123	5.87593	15.5204	15.8267	61.88	61.6825	60.8249	60.5058	-0.801992	-1.17574	226.245	224.793	111.186	108.993	8.45616	11.7152	0.997591	0.949618	0.495316	0.485	2.65114	2.66505	2.82519	2.83724	6.77384	7.00874	3.69962	3.02309
Experimental hybrids	(CKDHL120918/CKLMARSI0029)//CKDHL120341	5.88527	5.87394	15.3479	15.1488	64.3897	64.484	64.5437	64.6468	0.130095	0.161303	230.201	229.834	113.752	112.126	8.47719	12.1914	1.01998	1.03311	0.49621	0.48625	2.40457	1.97904	2.80585	2.67478	5.23444	4.97478	3.7129	3.01473
Experimental hybrids	(CML322/CML543)//CKDHL120341	5.88781	5.87062	15.3233	15.0509	65.8342	66.0917	65.8821	66.1326	0.0341644	0.0250406	231.993	232.123	122.496	122.855	8.40627	7.89935	1.02446	1.04977	0.526574	0.52875	2.40672	1.99752	2.7842	2.49625	3.71195	2.9819	3.6835	2.97178
Experimental hybrids	(CKDHL0221/CML464)//CKDHL120918	5.88338	5.87024	15.5335	15.8725	65.3206	65.5188	67.112	67.5064	1.39989	1.99171	232.777	233.402	125.25	126.38	8.4484	9.83275	0.984158	0.900621	0.535505	0.54125	2.84452	3.21312	2.86424	3.15444	5.19806	4.99474	3.64584	2.98871
Experimental hybrids	(CKLTI0133/CKDHL120312)//CML550	5.8825	5.86911	15.73	16.6381	60.9741	60.6708	61.2681	60.9964	0.243756	0.326247	240.505	243.206	122.994	123.553	8.31153	4.75588	0.993113	0.9333	0.510499	0.50625	2.64827	2.66646	2.82505	2.82771	6.70403	6.97993	5.32188	6.06102
Experimental hybrids	(CKSBL10205/CKDHL120312)//CKLTI0134	5.87395	5.85921	15.3696	15.2358	62.8797	62.7997	62.3045	62.1524	-0.439778	-0.656855	231.671	231.935	122.062	122.466	8.40453	7.22746	1.0155	1.01653	0.524788	0.52625	2.76521	2.98583	2.80395	2.65441	5.21049	4.97151	4.77373	4.9929
Experimental hybrids	(CKLTI0227/CKLMARSI0022)//CKDHL140475	5.87238	5.85693	15.9121	17.3485	61.8676	61.6688	61.8609	61.6588	0.0102308	-0.00755126	233.564	234.378	118.193	117.68	8.35923	4.4734	1.02446	1.04918	0.506926	0.50125	2.5389	2.35541	2.86648	3.17241	7.54291	8.021	5.82545	7.03965
Experimental hybrids	(CKDHL120918/CKLMARSI0029)//CKLTI0043	5.8715	5.85669	15.5815	16.0667	64.8331	64.9775	64.6811	64.8034	-0.110203	-0.174757	216.683	212.663	106.584	103.37	8.54489	15.5914	1.00655	0.983573	0.497103	0.4875	2.70717	2.82429	2.84568	3.00305	3.73099	2.97478	3.7129	3.01473
Experimental hybrids	(CKDHL120312/CKLTI0042)//CKLMLN150340	5.86598	5.84728	15.6852	16.4787	63.9142	63.9453	64.1356	64.1853	0.162045	0.215606	233.087	233.523	126.949	128.292	8.46004	10.11	0.993113	0.933425	0.540863	0.54875	2.53364	2.3246	2.76654	2.34619	4.50973	3.98687	3.70224	2.97884
Experimental hybrids	(CKLTI0139/CKLTI0335)//CKDHL142806	5.8685	5.84646	15.4024	15.3626	64.9724	65.1323	64.2388	64.3071	-0.56201	-0.829644	219	215.551	110.781	108.469	8.35348	6.37658	1.00655	0.98369	0.506033	0.5	2.77011	3.0051	2.80512	2.66924	6.74456	6.99435	4.31338	4.12441
Experimental hybrids	(CKDHL0221/CKDHL120312)//CKLMLN150459	5.87034	5.84472	14.8217	13.0733	61.6019	61.3688	61.1404	60.8544	-0.339919	-0.51179	224.495	222.583	113.508	111.865	8.77477	27.1248	1.01102	0.999779	0.506926	0.50125	2.59974	2.51935	2.84716	3.01651	6.80964	7.03116	5.29694	6.0065
Experimental hybrids	(CKDHL120918/CKLTI0136)//CKDHL120312	5.86498	5.83992	15.3861	15.2826	61.6972	61.4812	61.8137	61.6096	0.106706	0.133034	225.953	224.472	110.068	107.567	8.72252	24.8959	1.01102	0.999617	0.492637	0.48125	2.7807	3.01994	2.806	2.67134	7.43694	7.96617	4.24586	4.03378
Experimental hybrids	(CKLTI0139/CKDHL120918)//CKDHL120312	5.86629	5.83592	15.3494	15.1494	61.3803	61.1375	60.1879	59.8106	-0.916665	-1.32927	230.362	230.157	114.121	112.633	8.32874	2.0152	1.00207	0.967134	0.497103	0.4875	2.53091	2.33694	2.8455	2.99694	6.74456	6.99435	4.85557	5.12441
Experimental hybrids	(CKDHL120918/CKLMARSI0029)//CKDHL140475	5.86224	5.83494	15.5786	16.0585	61.8291	61.6289	61.5055	61.2637	-0.232145	-0.360044	222.858	220.566	109.54	106.984	8.42119	8.9652	1.01998	1.0333	0.495316	0.485	2.70092	2.80774	2.82479	2.83295	7.46941	7.9922	4.75876	5.00273
Experimental hybrids	(CKLMARSI0037/CML543)//CKSBL10205	5.86064	5.83186	15.5792	16.0641	63.3391	63.3044	64.5261	64.6234	0.929178	1.318	233.007	233.426	124.668	125.477	NA	NA	1.01102	1.00012	0.530146	0.53375	2.54077	2.34206	2.82586	2.83629	5.27793	5.0227	4.82901	5.11073
Experimental hybrids	(CKLTI0133/CKDHL120312)//CKDHL140548	5.86304	5.829	15.5064	15.7667	64.2533	64.3304	63.3627	63.3301	-0.677797	-1.00134	236.211	237.685	131.769	134.365	8.30379	4.32658	1.00655	0.982574	0.552473	0.565	2.63329	2.63752	2.88605	3.33159	5.93244	5.9733	4.80656	5.12086
Experimental hybrids	(CKLMARSI0037/CKLTI0139)//CKDHL141105	5.86166	5.8254	15.3974	15.3264	66.5211	66.8531	67.0116	67.3865	0.385389	0.525958	229.349	228.803	123.779	124.465	8.33188	4.64292	1.02894	1.06651	0.534612	0.54	2.70122	2.81358	2.88659	3.33777	5.96889	5.99108	4.28983	4.10258
Experimental hybrids	(CKDHL120312/CKLTI0042)//CKLTI0139	5.85935	5.82369	15.2166	14.6376	62.3094	62.164	62.4818	62.3533	0.138595	0.180564	237.246	239.046	125.037	126.065	8.48459	12.1678	1.00207	0.967189	0.525681	0.5275	2.71451	2.85678	2.8256	2.83136	5.29573	5.02272	4.74255	4.95131
Experimental hybrids	(CKSBL10194/CKDHL120312)//CKLTI0133	5.85522	5.81427	15.2792	14.8702	62.3199	62.1748	63.0916	63.0298	0.606059	0.849226	240.009	242.576	127.817	129.469	8.36572	6.5106	1.01102	1.00005	0.529253	0.5325	2.65586	2.68677	2.82612	2.8395	6.04318	6.00665	4.69098	4.88657
Experimental hybrids	(CKDHL120918/CKLTI0138)//CKSBL10194	5.85547	5.8129	15.5501	15.9358	63.9572	64.0035	64.307	64.3859	0.268754	0.36609	229.535	229.038	119.531	119.25	8.4829	11.2752	1.00655	0.983163	0.51943	0.51875	2.71034	2.83819	2.82662	2.84516	7.51514	8.00092	3.7326	3.02987
Experimental hybrids	(CKLTI0043/CKDHL120312)//CML550	5.85211	5.81096	15.1004	14.1753	60.6348	60.3068	60.529	60.1815	-0.0753566	-0.136331	224.958	223.189	115.263	114.057	8.31293	3.35784	1.02894	1.06697	0.517643	0.51625	2.39895	1.97731	2.86376	3.14643	6.75621	7.00088	5.90641	7.01957
Experimental hybrids	(CKDHL120918/CKLTI0138)//CKDHL120358	5.84898	5.80453	15.7315	16.6556	63.0682	63.0036	63.9496	63.9789	0.701657	0.980267	224.683	222.865	110.794	108.534	8.30837	4.35024	1.00207	0.966792	0.497103	0.4875	2.60107	2.51348	2.78604	2.5165	5.35537	5.04984	4.24971	4.04302
Experimental hybrids	CKLTI0133//(CKDHL120312/CML312)	5.84997	5.79915	15.3199	15.0334	62.6898	62.5898	63.446	63.4242	0.592954	0.828459	248.246	253.061	128.349	130.113	8.51063	12.4843	1.00207	0.966092	0.515857	0.51375	2.76116	2.99104	2.82589	2.8359	6.04669	6.02004	4.73876	4.93925
Experimental hybrids	(CML322/CML543)//CKDHL140475	5.8462	5.79752	15.7444	16.7033	62.0607	61.8883	62.1689	62.0109	0.104006	0.13405	225.535	223.988	116.699	115.754	8.39025	5.14387	0.984158	0.900043	0.515857	0.51375	2.46408	2.15267	2.76297	2.3169	5.1819	4.97763	5.78949	6.90064
Experimental hybrids	(CKLTI0139/CKLTI0335)//CKLTI0043	5.84718	5.7965	15.3834	15.2906	64.7043	64.8271	64.6936	64.8077	0.00688218	-0.0152992	234.402	235.457	120.125	120.079	8.42047	9.39697	1.0155	1.01606	0.512285	0.50875	2.57844	2.48976	2.80557	2.67743	5.23085	5.00059	3.68003	3.03467
Experimental hybrids	CKDHL140548//(CKDHL120312/CML312)	5.84807	5.79638	15.5609	15.9751	63.83	63.8598	63.7236	63.7354	-0.0777613	-0.131865	237.125	238.865	131.352	133.873	8.41682	8.76808	0.997591	0.9502	0.549794	0.56125	2.71817	2.86604	2.84596	3.00637	6.76337	7.0081	4.8472	5.15165
Experimental hybrids	(CKDHL120918/CKLTI0136)//CKDHL140910	5.84664	5.78772	15.9048	17.3426	65.0268	65.1948	63.8148	63.8388	-0.924321	-1.3523	219.926	216.806	112.626	110.799	8.47921	10.69	1.01998	1.03346	0.514071	0.51125	2.72338	2.86841	2.80481	2.66512	5.25997	5.00092	3.7326	3.02987
Experimental hybrids	(CKLTI0227/CKDHL120918)//CKDHL120312	5.84075	5.78048	15.4436	15.5152	61.8283	61.6259	61.8128	61.6039	0.00296196	-0.0221838	224.849	223.179	109.99	107.583	8.50941	12.3752	1.02894	1.06649	0.494423	0.48375	2.63878	2.65558	2.86632	3.17143	7.49584	8.00255	5.28173	5.9961
Experimental hybrids	(CKDHL120918/CKLMARSI0029)//CKDHL140910	5.83273	5.77584	15.6454	16.3182	64.503	64.5999	63.6059	63.5961	-0.689896	-1.00971	221.737	219.085	108.705	105.893	8.4461	10.6652	1.02446	1.04999	0.491744	0.48	2.46831	2.15269	2.84721	3.0116	5.28622	5.01033	3.71815	2.98193
Experimental hybrids	(CKLTI0043/CKDHL120312)//CKLMLN150461	5.83136	5.76641	14.941	13.5455	62.4782	62.3484	63.0737	63.008	0.474543	0.659342	229.872	229.41	116.534	115.519	8.49959	12.1093	0.988636	0.916005	0.504247	0.4975	2.54522	2.36067	2.8049	2.667	6.01548	6.01746	4.73156	4.94582
Experimental hybrids	(CKLTI0138/CKLMARSI0022)//CKDHL141105	5.83333	5.76438	15.4963	15.7259	66.2511	66.5597	66.5732	66.9091	0.256727	0.346264	232.512	232.91	129.254	131.201	8.40321	8.33202	1.0558	1.16732	0.548008	0.55875	2.65704	2.6921	2.84445	2.98898	6.73283	7.00245	4.70203	4.90265
Experimental hybrids	CKLTI0318//(CKDHL120312/CML312)	5.82825	5.76287	15.6923	16.4999	63.0549	62.9861	63.3605	63.3223	0.247405	0.333132	234.309	235.07	114.511	113.011	8.43622	9.35024	1.01998	1.03301	0.49353	0.4825	2.41678	2.00522	2.7642	2.33242	4.51239	4.00455	4.26722	4.11842
Experimental hybrids	(CKDHL120918/CKLTI0138)//CKSBL10205	5.82828	5.75743	15.7118	16.5791	63.6691	63.6787	63.2176	63.1708	-0.336234	-0.506505	227.277	226.214	117.394	116.632	8.4876	12.6914	1.01102	0.99978	0.51675	0.515	2.76106	2.98103	2.78348	2.48636	5.99004	6.00691	4.15717	3.89142
Experimental hybrids	(CKLTI0139/CKLMARSI0022)//CKLTI0026	5.82833	5.757	15.0821	14.0991	64.1157	64.1786	64.6814	64.8002	0.479754	0.662055	225.876	224.498	116.683	115.829	8.29415	2.42476	1.02894	1.06659	0.51675	0.515	2.7167	2.85924	2.84492	2.99737	5.31714	5.03361	3.56312	2.78605
Experimental hybrids	(CKLTI0227/CKLMARSI0022)//CKDHL143607	5.82744	5.75696	15.6416	16.2942	61.9044	61.7104	61.9139	61.7165	0.0242474	0.00721634	218.393	215.004	110.353	108.081	8.33067	1.8652	1.0155	1.01684	0.506926	0.50125	2.47146	2.17349	2.88459	3.32033	6.72358	6.99409	5.21822	5.85993
Experimental hybrids	(CKLTI0043/CKDHL120312)//CKLTI0133	5.82717	5.75223	15.5564	15.9636	62.7759	62.6779	62.93	62.8455	0.129362	0.16218	238.691	241.162	124.084	125.014	8.37465	2.74387	1.01951	1.03407	0.520233	0.519838	2.69266	2.80985	2.79053	2.51674	5.46683	5.18285	4.67524	5.02448
Experimental hybrids	(CKDHL0221/CML464)//CKLMARSI0022	5.81575	5.73936	15.663	16.3826	64.5509	64.6575	65.8881	66.1425	1.04588	1.48695	233.93	234.601	125.376	126.367	8.43968	9.45809	0.997591	0.950189	0.533719	0.53875	2.59024	2.49378	2.80505	2.66253	3.76175	3.00755	3.68727	2.98867
Experimental hybrids	(CKDHL0221/CKDHL120312)//CKLMLN150340	5.81875	5.73477	15.2523	14.7785	63.2076	63.1609	63.4947	63.4758	0.236744	0.316224	239.766	242.153	129.687	131.73	8.44514	9.56794	0.993113	0.933106	0.539077	0.54625	2.64652	2.66826	2.80569	2.67407	5.27039	5.00874	4.24182	4.02309
Experimental hybrids	(CKLTI0137/CKLTI0330)//CKSBL10205	5.81721	5.73442	15.3834	15.2875	65.2872	65.4816	65.1594	65.3272	-0.0925039	-0.16284	234.305	235.187	124.173	124.964	8.32401	3.8626	1.0155	1.01598	0.527467	0.53	2.7556	2.97043	2.82537	2.83239	6.72092	6.98547	4.32022	4.14148
Experimental hybrids	(CKLTI0227/CKLMARSI0022)//CKDHL120341	5.81673	5.73323	15.6079	16.1695	63.7026	63.7155	65.0357	65.1933	1.05156	1.48427	235.919	237.347	128.011	129.791	8.34666	4.7857	1.01998	1.03387	0.539077	0.54625	2.46727	2.16365	2.86512	3.15864	5.96959	6.01096	4.2165	3.99536
Experimental hybrids	(CML543/CML494)//CKDHL140475	5.81499	5.73306	15.4414	15.5085	61.9393	61.7484	62.3716	62.2278	0.357325	0.488585	237.274	238.864	125.396	126.404	8.39133	6.92708	1.00207	0.96628	0.526574	0.52875	2.41718	2.0111	2.82491	2.83452	6.71769	6.9922	4.75876	5.00273
Experimental hybrids	(CKSBL10194/CKDHL120312)//CKLMLN150461	5.80794	5.72879	14.9789	13.6888	60.7899	60.4639	60.6662	60.3238	-0.0903987	-0.151854	227.456	226.46	119.744	119.556	8.33109	5.57863	0.993113	0.933298	0.526574	0.52875	2.71187	2.82853	2.80677	2.67677	6.81469	7.03272	4.72869	4.95046
Experimental hybrids	(CKLTI0137/CKLTI0330)//CKDHL142806	5.81454	5.7265	15.5048	15.7482	65.9519	66.226	65.8357	66.0838	-0.0930118	-0.156823	224.031	222.052	118.657	118.213	8.40431	8.09142	1.01102	0.999745	0.53104	0.535	2.82716	3.16953	2.82399	2.82477	7.47058	7.9819	4.76789	4.97178
Experimental hybrids	(CKDHL120918/CKLMARSI0029)//CKDHL120312	5.81938	5.72554	15.3343	15.1036	61.3695	61.1277	60.2062	59.827	-0.896896	-1.31183	225.785	224.238	108.309	105.491	8.49926	11.8059	1.00207	0.966485	0.487279	0.47375	2.76988	3.00628	2.86542	3.16291	6.66546	6.9626	4.30846	4.20029
Experimental hybrids	(CKDHL120918/CKLMARSI0022)//CKDHL120341	5.80659	5.72265	15.3816	15.2781	62.6211	62.5061	64.1497	64.2048	1.18994	1.6917	221.908	219.359	112.527	110.632	8.40472	8.08835	1.00207	0.966862	0.50782	0.5025	2.60426	2.51941	2.80461	2.66255	5.2652	5.00755	4.77166	4.98867
Experimental hybrids	(CKDHL120312/CKLTI0042)//CKLTI0136	5.81037	5.72237	15.2525	14.7617	64.4132	64.504	64.5583	64.6571	0.128273	0.155703	240.759	243.499	130.195	132.369	8.33481	4.45988	1.00207	0.966547	0.539077	0.54625	2.71814	2.85025	2.8248	2.82738	5.8731	5.94946	4.28937	4.11176
Experimental hybrids	(CKLTI0139/CKDHL120918)//CKSBL10205	5.80562	5.71294	15.5764	16.0793	63.9321	63.9744	63.6468	63.6504	-0.214602	-0.328807	228.212	227.568	116.597	115.784	8.29599	2.22476	1.02446	1.04991	0.513178	0.51	2.53894	2.35968	2.76394	2.333	6.68038	6.97174	4.29932	4.1048
Experimental hybrids	(CKLTI0043/CKDHL120312)//CKDHL140548	5.80777	5.71041	15.0904	14.1321	63.9522	63.9976	62.3527	62.2073	-1.23644	-1.80329	233.716	234.535	130.712	133.098	8.41235	8.6447	1.00655	0.983283	0.554259	0.5675	2.65396	2.68414	2.86478	3.15923	6.74768	7.0065	4.19934	3.90239
Experimental hybrids	(CKLTI0227/CKDHL120918)//CKSBL10194	5.80335	5.70522	15.728	16.6316	63.65	63.6571	64.1084	64.1605	0.364636	0.500268	229.134	228.598	119.778	119.581	8.50082	15.1353	1.01102	0.999779	0.51943	0.51875	2.71284	2.8481	2.84617	3.0056	6.72211	6.98451	4.79229	4.98113
Experimental hybrids	(CKDHL0221/CML464)//CKDHL140548	5.80386	5.7013	15.6773	16.4353	66.3355	66.6537	66.5074	66.8316	0.14038	0.173019	240.526	243.074	139.758	144.086	8.29021	3.52524	1.0155	1.01639	0.570335	0.59	2.70799	2.82819	2.86491	3.16223	5.91374	5.9626	3.76627	3.20029
Experimental hybrids	(CKDHL120918/CKLTI0136)//CKDHL120341	5.79782	5.6946	15.6082	16.1747	64.7889	64.9294	64.6376	64.7519	-0.110305	-0.181648	227.47	226.35	119.583	119.278	8.36624	1.50294	1.01998	1.03261	0.523895	0.525	2.65407	2.67023	2.84517	2.99468	5.98094	6.00005	3.7031	2.96409
Experimental hybrids	(CKLTI0139/CKLMARSI0022)//CKSBL10205	5.7957	5.68779	15.8708	17.2091	64.1273	64.1836	63.8469	63.8656	-0.209461	-0.324414	231.215	231.336	121.09	121.246	8.30979	4.68088	1.04237	1.11668	0.521216	0.52125	2.71237	2.85335	2.84535	2.99644	5.97648	5.99829	4.24664	4.06975
Experimental hybrids	(CKLTI0133/CKDHL120312)//CKLTI0318	5.79079	5.68705	15.6472	16.3262	62.2982	62.147	63.064	62.998	0.598256	0.843512	228.357	227.502	114.515	113.072	8.57148	13.659	1.00655	0.983546	0.502461	0.495	2.65046	2.6625	2.82644	2.84409	5.28622	5.01033	4.80254	4.98193
Experimental hybrids	(CKLTI0227/CKLMARSI0029)//CKLTI0026	5.78426	5.67322	15.3473	15.1528	63.8348	63.8699	64.1758	64.2416	0.256986	0.35356	232.912	233.44	119.308	119.019	8.37919	7.25024	1.03789	1.10007	0.510499	0.50625	2.76582	2.99501	2.7828	2.48314	4.49436	3.98131	4.22154	3.90989
Experimental hybrids	(CKSBL10194/CKDHL120312)//CKLMARSI0022	5.78224	5.66858	15.6035	16.1479	62.0696	61.8914	62.0497	61.8683	0.00579518	-0.0147839	232.855	233.258	120.513	120.436	8.33328	4.55809	1.01102	0.999863	0.515857	0.51375	2.53995	2.34718	2.80618	2.67702	5.24318	4.99479	4.18457	3.93631
Experimental hybrids	(CKDHL0221/CML464)//CML550	5.78051	5.66546	15.6865	16.4577	62.923	62.8515	64.4445	64.5423	1.18381	1.68571	234.175	235.119	127.486	129.11	8.3756	6.69142	1.00655	0.982725	0.541756	0.55	2.53542	2.34901	2.84516	2.99462	5.24253	4.99807	4.18616	4.00153
Experimental hybrids	(CKLTI0227/CKLMARSI0029)//CKDHL140475	5.76876	5.63765	15.5135	15.7856	61.8497	61.6577	62.0049	61.8261	0.130473	0.165445	232.759	233.281	113.485	111.889	8.37498	6.72602	1.01998	1.03376	0.489065	0.47625	2.6534	2.68109	2.82522	2.8313	6.69687	6.9727	4.75451	4.92894
Experimental hybrids	(CKLTI0139/CKLMARSI0022)//CKDHL142806	5.77501	5.6342	15.4866	15.6953	66.0345	66.3129	65.3067	65.4916	-0.558704	-0.829569	222.652	220.3	111.464	109.373	8.36597	1.52746	1.01998	1.03299	0.502461	0.495	2.54362	2.36702	2.86507	3.16176	7.4845	7.99736	4.20849	3.99788
Experimental hybrids	(CKDHL0221/CML464)//CKDHL120668	5.77149	5.63415	15.4714	15.6333	63.9411	63.9814	65.5827	65.8012	1.2826	1.81852	234.615	235.677	123.359	124.009	8.30322	3.03268	0.997591	0.949731	0.524788	0.52625	2.71291	2.84983	2.78508	2.50221	3.70532	2.98716	3.69993	3.04125
Experimental hybrids	(CKLTI0138/CKLMARSI0022)//CKSBL10205	5.76162	5.6213	15.383	15.2813	64.6083	64.7167	64.0205	64.0578	-0.44507	-0.66182	234.328	235.234	122.459	122.862	8.42339	9.2152	1.02894	1.06713	0.521216	0.52125	2.70643	2.83153	2.82493	2.82995	6.78223	7.01467	3.72423	3.05711
Experimental hybrids	(CKSBL10205/CKDHL120312)//CKLMLN150461	5.7562	5.61242	15.3671	15.2205	61.1157	60.8311	60.3668	59.9983	-0.568332	-0.83458	225.726	224.239	117.02	116.188	8.40283	8.12476	0.988636	0.91602	0.51943	0.51875	2.60068	2.52683	2.80628	2.67387	5.23943	4.97411	4.74173	4.92648
Experimental hybrids	(CKLTI0227/CKLMARSI0022)//CKLTI0026	5.7553	5.61208	15.162	14.4107	64.2286	64.2996	65.2818	65.4648	0.823242	1.16068	236.958	238.787	124.614	125.611	8.3307	4.21903	1.04685	1.13285	0.523895	0.525	2.76534	3.01025	2.78513	2.50132	5.25558	5.01169	3.64601	2.90061
Experimental hybrids	(CKDHL0221/CML464)//CKDHL120694	5.75657	5.60551	15.4169	15.4091	65.4516	65.6589	66.0877	66.3597	0.493458	0.690523	244.888	248.797	138.746	142.918	8.33651	6.07004	1.00655	0.983657	0.556939	0.57125	2.71296	2.85363	2.84546	2.99639	5.97069	6.00194	4.18775	3.90756
Experimental hybrids	(CKDHL120918/CKLMARSI0029)//CKDHL141105	5.75188	5.59878	15.5522	15.9442	66.5285	66.8678	67.2851	67.6986	0.597399	0.831682	223.421	221.293	120.151	120.029	8.40096	7.82927	1.0155	1.0168	0.534612	0.54	2.48009	2.18816	2.86617	3.17122	6.67927	6.98076	3.78587	3.1926
Experimental hybrids	(CKDHL0221/CKDHL120312)//CKDHL120694	5.74666	5.59353	15.3227	15.0418	64.0527	64.1123	63.8147	63.8346	-0.186116	-0.294506	238.551	240.777	130.407	132.768	8.45652	10.0559	0.988636	0.916312	0.544436	0.55375	2.81977	3.16317	2.88713	3.3436	6.68038	6.97174	4.29932	4.1048
Experimental hybrids	CKDHL120668//(CKDHL120312/CML312)	5.75184	5.59211	15.3091	14.9869	62.5486	62.436	63.221	63.175	0.515213	0.717916	236.121	237.58	113.362	111.745	8.4497	10.319	1.0155	1.01619	0.486386	0.4725	2.76349	3.00822	2.78492	2.50256	5.23031	4.99104	4.21655	3.87629
Experimental hybrids	(CKLTI0227/CKDHL120918)//CKLTI0026	5.74123	5.59174	15.3857	15.293	64.2115	64.2932	64.7203	64.8477	0.392517	0.539572	225.751	224.302	116.772	115.948	8.37212	2.00294	1.00655	0.983931	0.517643	0.51625	2.63311	2.63831	2.78437	2.50035	5.19938	4.98158	4.9048	5.24808
Experimental hybrids	(CKLMARSI0037/CKLTI0139)//CKLTI0026	5.74752	5.59006	15.3412	15.1137	64.4762	64.5839	65.2505	65.4341	0.601582	0.83843	222.459	219.965	114.859	113.493	8.41997	9.05926	1.04237	1.11629	0.51675	0.515	2.71978	2.86236	2.78494	2.50122	4.46368	3.9819	3.6835	2.97178
Experimental hybrids	(CML543/CML494)//CKDHL143607	5.74646	5.58947	15.7398	16.6926	62.6872	62.585	62.9875	62.9096	0.243926	0.319968	212.721	207.58	109.481	106.904	8.41157	7.82746	0.988636	0.91696	0.517643	0.51625	2.46971	2.15619	2.88545	3.33045	6.75575	7.00485	5.36859	6.12969
Experimental hybrids	(CKDHL120918/CKLTI0138)//CKDHL142806	5.74151	5.58721	15.8339	17.0465	66.5137	66.8481	65.9216	66.1803	-0.449763	-0.668022	220.756	217.797	111.596	109.444	8.71723	20.5252	1.0155	1.01656	0.506033	0.5	2.64637	2.65606	2.88605	3.33299	6.74456	6.99435	4.31338	4.12441
Experimental hybrids	(CKLTI0138/CKLMARSI0022)//CKLTI0026	5.74357	5.58532	15.3207	15.0435	64.1021	64.1594	64.743	64.8655	0.498886	0.694788	230.406	230.252	117.372	116.642	8.36409	1.00294	1.03341	1.08347	0.509606	0.505	2.70693	2.84164	2.78682	2.5139	4.51847	3.99658	4.18066	3.93617
Experimental hybrids	(CKLMARSI0037/CML543)//CKDHL140475	5.74043	5.57161	15.2832	14.9068	60.8712	60.5617	61.7959	61.5896	0.72725	1.02284	226.598	225.299	115.045	113.739	8.46141	11.3599	0.988636	0.916431	0.508713	0.50375	2.46616	2.16564	2.78479	2.49608	7.49642	8.0058	4.77262	4.99127
Experimental hybrids	(CKLTI0139/CKDHL120918)//CKSBL10194	5.7379	5.57124	15.4177	15.418	63.6563	63.6615	63.6527	63.6528	0.0098122	-0.00811352	223.266	221.184	115.742	114.64	8.30227	2.85809	1.01102	0.999414	0.518536	0.5175	2.64786	2.67102	2.86444	3.15346	7.4552	7.98941	4.72044	4.90757
Experimental hybrids	(CKLTI0138/CKLTI0330)//CKDHL140475	5.73178	5.568	15.5812	16.0648	62.6455	62.5316	62.6719	62.5574	0.0281124	0.0178194	227.1	226.11	114.996	113.801	8.37267	7.00926	1.02446	1.05017	0.506926	0.50125	2.65425	2.67734	2.78536	2.50315	7.47304	8.01096	4.2165	3.99536
Experimental hybrids	(CKLTI0043/CKDHL120312)//CKDHL120694	5.73114	5.56239	15.1287	14.2847	63.1926	63.143	62.1325	61.9574	-0.807078	-1.18565	237.042	238.752	126.963	128.41	8.47358	11.719	0.997591	0.950101	0.533719	0.53875	2.81912	3.14512	2.88548	3.32577	6.7748	7.00196	4.1932	3.93421
Experimental hybrids	(CKSBL10205/CKDHL120312)//CKLTI0230	5.73202	5.55294	15.3932	15.3213	62.3137	62.1738	62.4774	62.35	0.13542	0.169829	236.741	238.224	124.332	125.161	8.35819	6.45363	1.02446	1.05043	0.523895	0.525	2.65228	2.67421	2.80468	2.66436	6.74658	7.01552	4.77029	4.99019
Experimental hybrids	(CKDHL120918/CKLMARSI0029)//CKLTI0026	5.72401	5.54813	15.5449	15.9177	63.183	63.1431	64.1097	64.1659	0.723014	1.01302	226.008	224.615	113.584	112.004	8.43535	9.55809	1.03789	1.09979	0.506033	0.5	2.70614	2.82531	2.7662	2.35151	4.56885	4.04265	3.64879	2.92248
Experimental hybrids	(CKLTI0139/CKDHL120918)//CKLTI0026	5.71658	5.53848	15.4282	15.4634	63.8189	63.842	64.1841	64.2534	0.537691	0.77939	227.491	226.66	118.052	117.533	8.48984	14.1506	1.0558	1.16606	0.518536	0.5175	2.8182	3.15729	2.82466	2.8249	5.19472	4.98124	3.68435	2.95931
Experimental hybrids	(CKDHL120918/CKLTI0136)//CKSBL10205	5.71931	5.53307	15.34	15.1103	63.7716	63.7931	63.473	63.4506	-0.220576	-0.348157	225.696	224.148	116.048	114.969	8.48105	13.6152	1.00655	0.983043	0.514964	0.5125	2.59922	2.51513	2.84355	2.98021	6.73277	6.99736	3.6663	2.99788
Experimental hybrids	(CKSBL10194/CKDHL120312)//CKLTI0230	5.71777	5.53057	15.3566	15.1745	62.1084	61.9527	62.0062	61.8364	-0.0849425	-0.132497	233.896	234.815	128.493	130.375	8.3698	5.34244	1.00655	0.983334	0.546222	0.55625	2.77606	3.02586	2.82385	2.82094	6.73376	6.99104	4.75874	4.87629
Experimental hybrids	(CKSBL10194/CKDHL120312)//CKLMLN150340	5.71642	5.52765	15.4115	15.3893	62.5003	62.3662	63.2306	63.1755	0.585214	0.814746	234.537	235.433	123.749	124.439	8.43711	9.7857	0.993113	0.933325	0.526574	0.52875	2.58919	2.4922	2.80522	2.66935	5.198	4.97824	4.19062	3.98303
Experimental hybrids	(CKDHL120918/CKLTI0136)//CKLTI0043	5.7177	5.52717	15.0979	14.1681	65.5777	65.8111	66.0496	66.3295	0.36385	0.50788	223.399	221.327	113.949	112.435	8.42943	9.87609	1.0155	1.0163	0.511392	0.5075	2.64495	2.65289	2.8445	2.99835	5.31517	5.02018	3.72464	3.05007
Experimental hybrids	(CKSBL10194/CKDHL120312)//CKDHL140539	5.7148	5.52487	15.5347	15.8768	65.463	65.67	64.8487	64.9766	-0.457989	-0.689044	234.653	235.587	131.07	133.439	8.4966	14.5648	1.00207	0.967046	0.552473	0.565	2.48239	2.18596	2.88563	3.32937	6.74907	6.98528	5.85249	7.02001
Experimental hybrids	(CKLTI0138/CKLMARSI0022)//CKDHL140475	5.71315	5.51824	15.4182	15.4044	62.0823	61.9097	62.5314	62.4061	0.368189	0.502082	229.802	229.532	117.644	117.048	8.37868	7.07524	1.0155	1.0171	0.512285	0.50875	2.5976	2.52072	2.80487	2.66566	8.20577	8.98403	4.16572	3.90953
Experimental hybrids	(CKLTI0139/CKLTI0335)//CKSBL10194	5.71227	5.51716	15.7482	16.7181	63.6955	63.6981	63.6615	63.6565	-0.00404599	-0.0313183	228.527	227.78	120.909	120.929	8.32909	5.40588	1.00207	0.966544	0.52836	0.53125	2.75692	2.97627	2.82621	2.84006	7.4727	7.98797	4.71363	4.95522
Experimental hybrids	(CKLTI0043/CKDHL120312)//CKLTI0230	5.70105	5.50036	15.2859	14.9065	61.8559	61.6596	62.1794	62.0148	0.259498	0.349571	240.096	242.693	130.864	133.249	8.39813	7.72927	1.00655	0.983252	0.540863	0.54875	2.64463	2.6538	2.84399	2.98765	6.04986	6.02621	4.74927	4.99625
Experimental hybrids	(CKLMARSI0037/CML543)//CKDHL143607	5.70156	5.49729	15.633	16.2715	62.4229	62.2914	62.8703	62.7815	0.358148	0.485218	210.84	205.131	108.149	105.285	8.33242	2.3152	0.993113	0.933373	0.51675	0.515	2.35974	1.84253	2.84646	3.01086	5.2904	4.99672	4.25093	4.04698
Experimental hybrids	(CKDHL120918/CKLTI0136)//CKDHL141105	5.70009	5.48938	15.3957	15.3306	67.2487	67.675	68.047	68.5527	0.615098	0.86666	223.669	221.537	119.47	119.171	8.40109	7.89594	1.04237	1.11659	0.530146	0.53375	2.65555	2.68833	2.84515	2.99805	5.9834	5.98865	4.27727	4.1068
Experimental hybrids	(CKSBL10205/CKDHL120312)//CKLTI0133	5.69515	5.48888	15.5301	15.849	62.2167	62.0519	62.0883	61.907	-0.0871632	-0.148242	240.946	243.803	126.035	127.338	8.43694	10.3652	1.00655	0.983541	0.522109	0.5225	2.77201	3.01498	2.80408	2.65434	5.17493	4.97115	4.12114	3.82181
Experimental hybrids	(CKDHL0221/CKDHL120312)//CKLTI0318	5.69826	5.48615	15.5824	16.0586	63.0669	63.0018	63.6871	63.6865	0.488774	0.67756	226.622	225.255	124.607	125.469	8.34034	6.43004	1.01998	1.03318	0.545329	0.555	2.54138	2.35401	2.84555	3.00178	5.24562	4.98528	4.7681	5.02001
Experimental hybrids	(CKLTI0139/CKDHL120918)//CKDHL120358	5.69986	5.4852	15.4784	15.6558	64.0725	64.1411	64.3611	64.4544	0.234952	0.315393	231.984	232.165	114.197	112.702	8.37781	6.55809	0.997591	0.949799	0.49621	0.48625	2.69026	2.79761	2.80561	2.6746	5.98698	5.99498	3.70525	2.99599
Experimental hybrids	CML550//(CKDHL120312/CML312)	5.69528	5.48119	15.3191	15.0482	61.1075	60.8255	60.9716	60.6716	-0.0953117	-0.159835	227.362	226.386	118.13	117.593	8.39815	7.65809	1.02894	1.06755	0.520323	0.52	2.78	3.02992	2.82704	2.8445	6.79918	7.02272	5.28475	5.95131
Experimental hybrids	(CKDHL0221/CKDHL120312)//CKLMLN150461	5.6916	5.47938	15.2267	14.6848	61.7924	61.5968	61.383	61.1319	-0.314431	-0.479494	233.296	233.887	121.812	122.103	8.48797	10.6179	0.997591	0.950036	0.520797	0.520649	2.71813	2.84667	2.84454	2.98869	6.72168	6.98815	4.32401	4.15354
Experimental hybrids	(CKDHL120918/CKLTI0138)//CKLTI0026	5.69388	5.4776	15.3268	15.0709	64.3005	64.3771	65.0461	65.2019	0.591806	0.827515	228.051	227.154	117.123	116.264	8.44284	10.5265	1.01102	0.999901	0.513178	0.51	2.75735	2.98359	2.74349	2.15977	4.43018	3.97763	3.62072	2.90064
Experimental hybrids	(CKLTI0133/CKDHL120312)//CKDHL120694	5.69179	5.47738	15.3864	15.2914	63.1007	63.0429	62.8127	62.7182	-0.210461	-0.325639	245.318	249.252	130.248	132.423	8.55808	13.2317	1.00207	0.966988	0.530146	0.53375	2.82561	3.16515	2.84583	3.00389	8.28493	9.02153	4.79368	5.04389
Experimental hybrids	(CKDHL120918/CKLMARSI0022)//CKDHL140475	5.68958	5.47599	15.4743	15.6398	62.4851	62.3579	62.3251	62.1806	-0.111649	-0.175374	227.643	226.644	111.075	108.866	8.30007	2.65237	1.01102	1.00036	0.490851	0.47875	2.47748	2.17269	2.88516	3.33205	6.75282	7.00596	4.21094	4.02984
Experimental hybrids	(CKDHL120918/CKLTI0138)//CKDHL140475	5.6887	5.46942	15.5572	15.9776	63.1989	63.1537	63.048	62.9823	-0.105845	-0.171619	224.159	222.205	108.671	105.92	8.47589	11.7626	1.07371	1.2335	0.488172	0.475	2.76465	2.98889	2.82484	2.83568	7.5202	8.00575	4.83809	5.18449
Experimental hybrids	(CKDHL120918/CML494)//CKDHL120341	5.68617	5.46894	15.715	16.5995	64.666	64.7907	64.9793	65.1269	0.251023	0.32878	226.225	224.768	122.034	122.29	8.38568	6.3152	1.02894	1.06715	0.535505	0.54125	2.598	2.51694	2.80517	2.67318	6.77461	7.01142	4.24561	4.03515
Experimental hybrids	(CKSBL10194/CKDHL120312)//CKLMLN150356	5.68308	5.46486	15.0238	13.8757	59.4021	58.927	59.4	58.9228	0.00817161	-0.0110023	219.047	215.712	107.604	104.606	8.36836	6.35988	0.984158	0.899649	0.494423	0.48375	2.70984	2.83014	2.80521	2.66932	6.79759	7.0174	4.77815	5.05681
Experimental hybrids	(CKLMARSI0037/CKLTI0139)//CKDHL140475	5.68188	5.4641	15.2219	14.647	61.9666	61.7818	62.3114	62.1596	0.264812	0.357516	229.488	228.995	116.045	114.957	8.35628	6.52863	1.01998	1.03314	0.50514	0.49875	2.53096	2.32827	2.86647	3.17288	6.76316	6.99731	4.25508	4.10888
Experimental hybrids	(CKDHL120918/CML494)//CKSBL10194	5.68978	5.46287	15.7851	16.8637	63.9312	63.9815	64.0951	64.1578	0.131001	0.170715	220.138	217.023	117.782	117.112	8.39531	7.0234	1.02894	1.06706	0.531933	0.53625	2.65475	2.68522	2.84364	2.98067	7.48439	8.00005	4.78749	4.96409
Experimental hybrids	(CKLTI0227/CKLMARSI0029)//CKDHL142425	5.6815	5.4623	15.3603	15.1834	63.6525	63.6637	63.9585	63.9968	0.249709	0.333234	224.623	222.968	116.965	116.198	8.39059	7.2857	1.01998	1.03269	0.521216	0.52125	2.65252	2.67193	2.82631	2.84436	6.69243	6.97637	5.43878	6.29148
Experimental hybrids	(CKLTI0139/CKLMARSI0022)//CKDHL140475	5.68395	5.4611	15.3426	15.1104	62.5274	62.4047	62.3613	62.2191	-0.110915	-0.179842	229.403	228.973	116.744	115.86	8.38492	7.32927	1.0155	1.01619	0.509606	0.505	2.58679	2.50082	2.84681	3.01305	7.47386	7.99336	4.72616	4.95326
Experimental hybrids	(CKLTI0137/CKLMARSI0022)//CKDHL140475	5.68176	5.46053	15.5313	15.8692	61.8113	61.6157	61.3864	61.1382	-0.325526	-0.48802	228.665	228.076	113.152	111.467	8.41693	9.20294	1.00655	0.983592	0.49621	0.48625	2.52195	2.32332	2.82602	2.84142	8.24134	8.97478	5.33947	6.01473
Experimental hybrids	(CKLTI0139/CKDHL120918)//CKDHL141105	5.68219	5.4548	15.6661	16.3927	65.6304	65.8633	66.2321	66.527	0.477003	0.666364	230.226	230.127	126.239	127.626	8.33773	5.73682	1.02894	1.0677	0.542649	0.55125	2.46059	2.15382	2.84414	2.98852	6.66686	6.97966	4.1778	3.91452
Experimental hybrids	(CKLTI0138/CKLMARSI0022)//CKSBL10194	5.67577	5.44878	15.6356	16.2858	62.9324	62.8563	63.3382	63.3045	0.337783	0.460758	229.178	228.701	120.394	120.389	8.37337	5.3652	1.01998	1.0337	0.523002	0.52375	2.76008	2.98601	2.88578	3.32837	6.66127	6.96291	4.22231	4.01195
Experimental hybrids	(CKLTI0139/CKLTI0335)//CKDHL141105	5.67999	5.44764	15.161	14.4003	65.9336	66.2044	65.8158	66.0642	-0.0857024	-0.14547	228.537	227.886	127.158	128.678	8.35156	3.96482	1.04685	1.13341	0.548901	0.56	2.77247	3.01187	2.82539	2.83884	5.94184	5.98321	4.7786	4.99556
Experimental hybrids	(CKSBL10060/CKDHL120312)//CML550	5.67088	5.43821	15.2672	14.815	59.2023	58.702	59.3764	58.8954	0.147524	0.187753	231.046	231.217	118.069	117.563	8.36055	4.2152	1.0155	1.01664	0.511392	0.5075	2.47528	2.1822	2.80545	2.67127	6.74092	6.99826	5.32611	6.00837
Experimental hybrids	(CKLMARSI0037/CML543)//CKDHL120341	5.67175	5.43396	15.4966	15.7326	65.1646	65.3457	65.9272	66.1862	0.596252	0.8338	233.299	233.926	124.873	125.836	8.36717	7.18614	1.01998	1.03288	0.535505	0.54125	2.52571	2.32029	2.80369	2.65944	4.56344	4.02018	4.26684	4.05007
Experimental hybrids	(CKLTI0138/CKLTI0330)//CKDHL143607	5.66826	5.4333	15.3083	14.9757	63.5086	63.4969	63.2263	63.1756	-0.209363	-0.326937	218.508	215.135	113.815	112.306	8.35687	4.28567	1.01998	1.03244	0.523002	0.52375	2.48759	2.20615	2.78586	2.51012	6.00801	6.01113	5.33881	6.08907
Experimental hybrids	(CKLTI0227/CKDHL120918)//CKDHL120341	5.66799	5.43211	15.4864	15.692	63.9807	64.0245	64.1383	64.1914	0.135571	0.16542	230.835	230.735	123.562	124.233	8.33138	4.31903	1.00655	0.982968	0.533719	0.53875	2.41524	2.00685	2.84611	3.00521	6.73947	6.99766	4.79343	5.00805
Experimental hybrids	(CKLTI0137/CKLMARSI0022)//CKDHL142425	5.66107	5.41481	15.3294	15.0725	64.5375	64.6482	64.3845	64.4672	-0.102586	-0.177528	221.08	218.369	112.071	110.17	8.45925	11.7152	1.03341	1.08302	0.50782	0.5025	2.95261	3.52714	2.86559	3.1649	7.4112	7.96454	5.38398	6.18595
Experimental hybrids	(CKLTI0227/CKLMARSI0029)//CKSBL10205	5.65716	5.41338	15.62	16.2065	64.1343	64.1899	63.3842	63.3479	-0.564417	-0.839607	236.069	237.562	124.048	124.91	8.48025	11.2579	1.08267	1.2669	0.523895	0.525	2.52555	2.32643	2.8251	2.82799	5.9506	5.98403	5.2501	5.90953
Experimental hybrids	(CKLTI0137/CKLMARSI0022)//CKDHL141105	5.65965	5.41196	15.24	14.712	66.436	66.7594	67.4539	67.8854	0.82956	1.16892	233.777	234.642	131.267	133.728	8.43068	9.39142	1.06028	1.18338	0.55158	0.56375	2.70925	2.83694	2.82525	2.83755	6.82059	7.03361	4.64751	4.78605
Experimental hybrids	(CKSBL10205/CKDHL120312)//CKDHL140539	5.65837	5.40653	15.725	16.6206	65.4951	65.7079	64.5817	64.6868	-0.694538	-1.0172	226.32	224.957	123.111	123.666	8.45611	11.3857	1.01102	0.99958	0.53997	0.5475	2.7785	3.01894	2.84656	3.00896	5.30593	5.02046	5.82844	6.93491
Experimental hybrids	(CKLMARSI0037/CKLTI0139)//CKSBL10205	5.65508	5.40525	15.6141	16.1864	64.093	64.1581	64.4012	64.4947	0.244063	0.330661	228.361	227.549	119.462	119.173	8.40268	8.1857	1.0155	1.01714	0.523002	0.52375	2.76374	2.99145	2.82619	2.84122	5.35097	5.0426	4.23757	4.03347
Experimental hybrids	(CKLTI0227/CKDHL120918)//CKDHL140475	5.65598	5.39872	15.6095	16.1725	62.0034	61.8228	61.8532	61.652	-0.104217	-0.172517	233.871	234.721	121.007	121.135	8.40701	7.76482	1.02446	1.04999	0.518536	0.5175	2.64798	2.66425	2.86522	3.16349	8.22476	9.01096	4.75869	4.99536
Experimental hybrids	(CKDHL120918/CKLTI0136)//CKLTI0026	5.65175	5.39442	15.1698	14.4487	64.7769	64.9275	65.3752	65.5805	0.471069	0.648969	220.658	217.706	114.055	112.551	8.43316	9.59142	1.01998	1.03374	0.51675	0.515	2.83569	3.18362	2.7621	2.31124	4.46368	3.9819	3.6835	2.97178
Experimental hybrids	(CKLTI0137/CKLMARSI0022)//CKLTI0026	5.64955	5.39044	15.1487	14.364	65.3239	65.5258	65.6288	65.8589	0.246245	0.334943	225.06	223.392	116.301	115.323	8.49251	11.5053	1.01998	1.03421	0.514071	0.51125	2.71652	2.86068	2.78481	2.49984	4.52515	4.01615	4.23895	4.04585
Experimental hybrids	(CKDHL120918/CKLMARSI0022)//CKLTI0043	5.64323	5.37791	15.2884	14.9056	65.7418	65.9832	66.036	66.3017	0.239363	0.319455	220.321	217.255	111.384	109.211	8.39044	8.19618	1.00207	0.966593	0.508713	0.50375	2.71169	2.83749	2.82549	2.8359	5.19342	4.9727	3.67012	2.92894
Experimental hybrids	(CKLTI0137/CKLTI0330)//CKDHL120341	5.63563	5.36614	15.277	14.857	65.5338	65.7564	65.3475	65.5425	-0.119055	-0.197725	228.395	227.736	121.942	122.292	8.43644	11.7439	1.02446	1.05069	0.53104	0.535	2.57567	2.4771	2.80411	2.66183	6.04686	6.03211	4.15878	3.86808
Experimental hybrids	(CKLTI0227/CKDHL120918)//CKDHL120358	5.63431	5.36183	15.6232	16.2238	62.185	62.0201	62.6462	62.5274	0.37221	0.505241	229.599	229.239	112.111	110.196	8.5304	14.2347	1.02446	1.0502	0.490851	0.47875	2.71	2.83788	2.80454	2.66667	5.94041	5.98422	4.18939	3.90935
Experimental hybrids	(CKLTI0137/CKLMARSI0022)//CKDHL143607	5.63948	5.3589	15.508	15.7679	63.4769	63.466	63.4744	63.4536	0.0111876	-0.0148187	218.234	214.682	108.004	105.118	8.47034	16.7029	1.0155	1.01624	0.499782	0.49125	2.64314	2.65879	2.82615	2.84372	5.99239	6.00255	5.82393	6.9961
Experimental hybrids	(CKDHL120918/CKLMARSI0029)//CKDHL142806	5.62329	5.34283	16.0287	17.8231	66.4848	66.8262	66.6545	67.0029	0.136645	0.172371	214.065	209.498	105.685	102.362	8.57168	13.6162	1.02894	1.06675	0.497996	0.48875	2.71853	2.85441	2.82367	2.82004	5.92755	5.98076	3.78587	3.1926
Experimental hybrids	(CKLTI0137/CKLMARSI0022)//CKSBL10205	5.61068	5.3229	15.0678	14.0452	65.4237	65.6345	64.8498	64.9853	-0.440164	-0.65699	228.891	228.275	126.555	127.871	8.49482	14.5734	1.02446	1.05013	0.549794	0.56125	2.70827	2.83607	2.80719	2.68411	6.73789	6.97478	4.79728	5.01473
Experimental hybrids	(CKLTI0138/CKLTI0330)//CKLTI0026	5.60782	5.30839	15.4874	15.6825	65.5023	65.712	65.3424	65.5273	-0.108215	-0.180362	228.542	227.996	118.814	118.487	8.40552	8.3626	1.0155	1.01637	0.51943	0.51875	2.95566	3.52432	2.76444	2.33111	4.52337	4.02264	3.63603	2.94404
Experimental hybrids	(CKLTI0138/CKLMARSI0022)//CKDHL120341	5.60844	5.30121	15.2492	14.7518	63.819	63.8413	63.9677	64.0003	0.12921	0.159382	231.143	231.199	124.345	125.177	8.3656	4.7152	1.03341	1.08308	0.534612	0.54	2.6351	2.63737	2.84603	3.00697	6.02974	6.01199	3.72043	3.04505
Experimental hybrids	(CKLMARSI0037/CKLTI0139)//CKDHL143607	5.60064	5.29574	15.5586	15.9762	62.959	62.8948	63.0238	62.9563	0.0432156	0.0381669	215.509	211.149	110.057	107.655	NA	NA	1.01102	1.00011	0.513178	0.51	2.60016	2.52619	2.84712	3.00846	6.02334	6.00745	3.69905	2.92503
Experimental hybrids	(CKLTI0043/CKDHL120312)//CKDHL120668	5.59733	5.27681	15.2505	14.7667	62.1525	61.9908	61.863	61.6659	-0.217475	-0.331449	235.26	236.597	119.403	119.181	8.44416	9.99142	1.01102	0.999755	0.509606	0.505	2.76151	2.99311	2.80454	2.66274	5.96049	5.98716	4.24213	4.04125
Experimental hybrids	(CKDHL120918/CKLMARSI0029)//CKDHL142425	5.58926	5.27329	15.5256	15.8388	64.0455	64.0989	64.1818	64.2513	0.12024	0.159803	228.08	227.208	114.958	113.628	8.38621	7.75004	1.00207	0.967401	0.506033	0.5	2.71155	2.83637	2.88628	3.33369	6.74558	6.99535	4.25384	4.07558
Experimental hybrids	(CKLTI0133/CKDHL120312)//CKLMLN150474	5.58904	5.26653	14.8667	13.2474	63.0155	62.946	62.8635	62.769	-0.108111	-0.184226	230.84	230.719	119.507	119.216	8.52985	13.0786	1.00655	0.983117	0.517643	0.51625	2.94498	3.49185	2.80361	2.65546	5.25971	4.99731	4.79727	5.10888
Experimental hybrids	(CML322/CML543)//CKDHL143607	5.58084	5.26315	15.6682	16.4155	62.6076	62.4945	62.5924	62.4722	0.00499087	-0.0199369	214.199	209.469	107.615	104.608	8.40106	6.72746	1.00207	0.966844	0.504247	0.4975	2.59121	2.50259	2.84511	2.98883	5.98629	5.98623	5.79872	6.88159
Experimental hybrids	(CKDHL120918/CKLMARSI0022)//CKLTI0026	5.58616	5.25665	15.3731	15.2332	63.6643	63.6798	64.5759	64.6895	0.714759	1.00872	221.909	219.259	112.087	110.107	8.35775	5.85988	1.04237	1.11657	0.506033	0.5	2.65028	2.67113	2.78452	2.50488	5.24111	4.99435	3.77119	3.12441
Experimental hybrids	(CKSBL10194/CKDHL120312)//CKDHL120918	5.58236	5.25181	15.2911	14.9192	63.3722	63.3457	62.4903	62.3579	-0.671401	-0.989926	227.1	226.023	119.708	119.507	8.64717	16.0917	1.01998	1.03273	0.527467	0.53	2.82427	3.1694	2.84598	3.00194	7.41842	7.97368	4.15719	3.85495
Experimental hybrids	(CKLTI0137/CKLTI0330)//CKDHL143607	5.57266	5.23613	15.805	16.9445	64.7195	64.8479	64.3744	64.4558	-0.224894	-0.350024	215.746	211.586	112.006	110.068	8.34837	5.12503	1.00207	0.966292	0.51943	0.51875	2.69271	2.81136	2.82467	2.8276	6.78479	7.0112	5.76116	6.80264
Experimental hybrids	(CKSBL10205/CKDHL120312)//CML550	5.56651	5.22473	15.4435	15.5181	61.2738	61.0202	60.5122	60.1678	-0.572152	-0.849709	233.581	234.343	117.873	117.302	8.33328	4.22476	1.00207	0.96679	0.50782	0.5025	2.4805	2.19359	2.80453	2.66429	6.67927	6.98076	5.41245	6.1926
Experimental hybrids	(CKDHL120918/CKLMARSI0022)//CKDHL142806	5.56983	5.22292	15.8448	17.113	66.1715	66.4748	66.7543	67.1117	0.464466	0.640539	215.356	210.99	107.696	104.756	8.44925	9.71004	1.00207	0.967033	0.502461	0.495	2.71433	2.84271	2.84267	2.97921	5.96758	5.98707	3.71655	3.14796
Experimental hybrids	(CKLTI0137/CKLTI0330)//CKSBL10194	5.56222	5.21527	15.6336	16.2647	63.4083	63.3801	63.8701	63.8959	0.364847	0.513884	230.963	231.06	118.386	117.909	8.46538	12.3353	1.02894	1.06729	0.512285	0.50875	2.70143	2.82545	2.84531	2.99319	6.75345	7.00439	4.6633	4.85828
Experimental hybrids	(CKLTI0139/CKLMARSI0022)//CKDHL141105	5.55474	5.20343	15.3475	15.1392	66.3101	66.6223	66.3504	66.6572	0.0265647	0.020309	231.82	232.046	126.833	128.275	8.33301	5.60588	1.05132	1.15079	0.53997	0.5475	2.6968	2.81965	2.88448	3.31502	6.77524	7.00985	4.69797	4.8636
Experimental hybrids	(CKSBL10060/CKDHL120312)//CKDHL120918	5.55809	5.20278	15.541	15.9005	62.4329	62.3062	62.1018	61.9286	-0.232782	-0.368503	227.731	226.863	117.6	116.934	8.54705	15.2524	0.988636	0.91648	0.517643	0.51625	2.74946	2.96261	2.88506	3.32717	7.43589	7.9733	4.26437	4.12086
Experimental hybrids	(CKDHL120312/CKLTI0042)//CML550	5.5737	5.19847	15.4425	15.5259	61.8153	61.6154	61.6681	61.4483	-0.105405	-0.171535	222.503	219.808	118.241	117.634	8.4686	11.1245	1.01552	1.01691	0.533383	0.538792	2.64393	2.66084	2.83616	2.93538	7.87567	9.18285	4.67524	5.02448
Experimental hybrids	(CKDHL120312/CKLTI0042)//CKLTI0133	5.55558	5.19779	15.2725	14.8507	62.9101	62.8367	63.5094	63.4988	0.477596	0.663963	240.618	243.307	128.756	130.648	8.33294	1.9152	1.00655	0.983898	0.532826	0.5375	2.47475	2.18322	2.78254	2.48204	5.19806	4.99474	4.73022	4.98871
Experimental hybrids	(CKDHL120918/CKLMARSI0029)//CKDHL143607	5.53946	5.16826	15.7673	16.7986	64.1306	64.1954	63.837	63.8651	-0.220522	-0.333865	217.998	214.414	105.473	102.038	8.37661	5.6152	1.0155	1.01723	0.487279	0.47375	2.59471	2.51197	2.88403	3.31992	5.27116	5.01142	4.24561	4.03515
Experimental hybrids	(CKDHL120918/CML494)//CKDHL120312	5.53818	5.16004	15.4467	15.5321	62.4511	62.3199	62.141	61.9719	-0.226732	-0.34685	232.909	233.43	118.586	118.097	8.53946	17.9152	1.02894	1.06702	0.510499	0.50625	2.70452	2.81889	2.86667	3.17881	6.82302	7.02742	5.36336	6.05962
Experimental hybrids	(CKLTI0139/CKDHL120918)//CKDHL140910	5.53063	5.15426	15.8799	17.2182	65.0215	65.1878	63.0585	62.9947	-1.50376	-2.18769	225.399	223.948	119.557	119.404	8.40279	8.1626	1.03789	1.09999	0.52836	0.53125	2.52809	2.32999	2.84652	3.01233	6.00499	6.00789	4.29096	4.12488
Experimental hybrids	(CKLTI0139/CKLMARSI0022)//CKDHL143607	5.52935	5.14715	15.6418	16.2928	62.4687	62.343	62.0414	61.8609	-0.318659	-0.484066	206.352	199.604	102.971	98.9939	8.40736	7.22746	1.01102	0.999571	0.503354	0.49625	2.47422	2.19362	2.84609	3.00814	6.65947	6.96454	5.38398	6.18595
Experimental hybrids	(CKDHL120918/CML494)//CKDHL142806	5.52658	5.13871	15.5817	16.0752	65.5989	65.8326	65.4794	65.6942	-0.0935971	-0.147252	231.361	231.381	123.793	124.476	8.332	5.43183	1.00207	0.966587	0.531933	0.53625	2.64256	2.6532	2.80611	2.67758	6.78967	7.01033	4.26034	3.98193
Experimental hybrids	(CKLTI0139/CKLTI0335)//CKLTI0026	5.52118	5.1295	15.4002	15.3454	63.59	63.5954	63.6268	63.6307	0.0252057	0.0213225	231.155	231.256	121.52	121.778	8.41233	8.58069	1.0155	1.01658	0.523895	0.525	2.83063	3.18672	2.78478	2.49527	5.23031	4.99104	3.67435	2.87629
Experimental hybrids	(CKLTI0137/CKLMARSI0022)//CKDHL142806	5.51803	5.12854	15.7386	16.6732	65.2977	65.4934	65.2755	65.4591	0.0203783	0.0029762	224.789	223.123	114.144	112.694	8.36011	5.8626	1.00655	0.9826	0.508713	0.50375	2.64868	2.67433	2.88521	3.32783	6.7563	7.00209	4.71095	4.95264
Experimental hybrids	(CKLTI0227/CKDHL120918)//CKDHL141105	5.51236	5.11118	15.6991	16.5229	67.0292	67.4198	68.2253	68.7408	0.942493	1.3262	232.836	233.328	126.217	127.512	8.44298	9.62863	1.03341	1.08369	0.537291	0.54375	2.71104	2.84535	2.84532	2.9962	7.47304	8.01096	4.2165	3.99536
Experimental hybrids	(CKLTI0139/CKDHL120918)//CKDHL140475	5.51198	5.10607	15.5283	15.8472	62.9147	62.8445	62.3472	62.2077	-0.434442	-0.644995	228.608	228.039	116.46	115.559	8.3357	2.6734	1.00207	0.966331	0.50782	0.5025	2.6468	2.6679	2.82521	2.83519	7.51595	8.00724	5.77952	6.94846
Experimental hybrids	(CKLTI0137/CKLTI0330)//CKDHL141105	5.50829	5.10512	15.4753	15.626	66.6905	67.0352	68.0443	68.5324	1.06037	1.49796	230.511	230.537	130.452	132.802	8.33564	4.25809	1.05132	1.14987	0.556939	0.57125	2.47635	2.18864	2.82533	2.82955	6.75788	7.00631	4.71786	4.90257
Experimental hybrids	(CKDHL0221/CKDHL120312)//CKLMLN150356	5.50834	5.09906	15.0398	13.9359	59.4965	59.0323	59.7703	59.3357	0.234662	0.308921	219.246	215.917	110.712	108.453	8.39936	7.75809	0.984158	0.900173	0.508713	0.50375	2.77346	3.00121	2.82593	2.84218	6.7322	7.00403	4.79186	5.07421
Experimental hybrids	(CKLTI0138/CKLTI0330)//CKDHL142806	5.49907	5.08024	15.5131	15.7874	65.8809	66.1449	65.4301	65.632	-0.339078	-0.513637	218.632	215.238	114.34	112.941	8.53978	18.5152	1.00207	0.9662	0.521216	0.52125	2.64715	2.6731	2.84787	3.0211	6.82546	7.04164	4.238	4.00869
Experimental hybrids	(CKLTI0138/CKLMARSI0022)//CKDHL142425	5.49659	5.07996	15.3695	15.2348	64.1226	64.1902	64.2711	64.3503	0.126465	0.161479	221.924	219.495	115.822	114.782	8.36343	6.33474	1.02894	1.06772	0.521216	0.52125	2.75536	2.98145	2.88758	3.34965	6.73789	6.97478	5.33947	6.01473
Experimental hybrids	CKDHL120694//(CKDHL120312/CML312)	5.49275	5.0712	15.191	14.513	63.8059	63.8353	63.2071	63.1606	-0.449272	-0.672155	244.804	248.678	127.257	128.827	8.59696	18.0524	0.988636	0.915481	0.518536	0.5175	2.70943	2.84116	2.86725	3.18526	8.21367	8.98587	4.82381	5.14598
Experimental hybrids	(CKDHL120918/CKLMARSI0022)//CKDHL142425	5.48317	5.05751	15.4968	15.7301	64.717	64.834	64.4152	64.4978	-0.225649	-0.33589	223.855	221.74	112.623	110.708	8.43214	9.3857	1.00655	0.983265	0.504247	0.4975	2.65871	2.6737	2.88733	3.34165	6.05027	6.02464	4.24809	4.06636
Experimental hybrids	(CKLTI0227/CKLMARSI0029)//CKDHL143607	5.46999	5.03138	15.608	16.1672	63.1024	63.0402	62.487	62.352	-0.458702	-0.683657	219.315	216.21	107.993	105.172	8.42498	9.31903	1.01102	0.999942	0.49621	0.48625	2.70751	2.83146	2.825	2.82822	7.47287	8.00498	5.28028	5.93579
Experimental hybrids	(CKLTI0133/CKDHL120312)//CKLTI0139	5.46881	5.02551	15.4495	15.541	64.6107	64.7318	64.1172	64.1745	-0.335864	-0.511365	235.089	236.335	125.416	126.585	8.3495	6.28426	1.03341	1.08357	0.53104	0.535	2.99297	3.64815	2.8669	3.17998	6.06887	6.03361	4.64751	4.78605
Experimental hybrids	(CKLTI0137/CKLTI0330)//CKLTI0026	5.46679	5.00951	15.1694	14.4474	64.8539	65.0065	65.4529	65.6618	0.477357	0.65583	226.446	225.162	114.679	113.32	8.53745	13.3622	0.993113	0.933272	0.506033	0.5	2.83018	3.18978	2.80501	2.66912	5.23075	4.99635	4.25551	4.08409
Experimental hybrids	(CKLTI0139/CKLTI0335)//CKDHL143607	5.45344	4.98022	15.477	15.6478	62.9949	62.9349	62.4291	62.2948	-0.436055	-0.654429	218.286	214.786	108.069	105.266	8.37361	2.62746	1.01102	0.999784	0.499782	0.49125	2.53052	2.33031	2.84451	2.99152	5.98105	5.99736	5.29288	5.99788
Experimental hybrids	(CKDHL120918/CML494)//CKSBL10205	5.44092	4.96562	15.7701	16.7995	64.7434	64.8731	64.4583	64.5501	-0.211788	-0.325589	222.096	219.615	112.726	110.94	8.3998	8.09142	1.0155	1.0165	0.50782	0.5025	2.65878	2.68932	2.82396	2.82114	6.01183	6.01237	3.64964	2.89673
Experimental hybrids	(CKDHL120918/CKLTI0138)//CKDHL141105	5.44338	4.9632	15.5582	15.9825	66.8989	67.2915	67.3533	67.7812	0.361343	0.489232	227.757	226.829	125.026	126.037	8.42087	8.98426	1.02446	1.04988	0.542649	0.55125	2.64752	2.66237	2.88439	3.31897	6.66637	6.9638	4.33714	4.26635
Experimental hybrids	(CKDHL120918/CKLTI0136)//CKDHL140475	5.43164	4.94635	15.6629	16.3897	62.9791	62.9078	63.4369	63.4139	0.367202	0.503969	227.405	226.288	115.782	114.663	8.37314	2.60294	0.988636	0.917147	0.510499	0.50625	2.60927	2.54083	2.82635	2.84427	8.23565	9.00403	4.24966	4.07421
Experimental hybrids	(CKLTI0133/CKDHL120312)//CKMLN150478	5.4266	4.94553	15.4261	15.452	62.921	62.8384	63.3734	63.3387	0.363545	0.500731	228.419	227.727	117.964	117.402	8.38657	7.58426	1.00207	0.96636	0.51675	0.515	2.89892	3.36875	2.84554	2.99858	5.94979	5.99474	5.27242	5.98871
Experimental hybrids	(CKLTI0133/CKDHL120312)//CKDHL120918	5.43175	4.939	15.5638	15.999	63.3223	63.2945	63.031	62.9625	-0.217407	-0.338521	236.088	237.495	117.818	117.183	8.71988	32.2652	1.01102	1.0002	0.499782	0.49125	2.58953	2.50835	2.84544	3.00336	6.7342	6.99635	4.25551	4.08409
Experimental hybrids	(CKDHL120918/CKLTI0136)//CKDHL142806	5.42137	4.93079	15.802	16.9333	66.4392	66.7688	66.7969	67.1542	0.270588	0.366809	221.737	219.044	112.286	110.346	8.40805	8.0857	1.00207	0.966802	0.50782	0.5025	2.71322	2.84869	2.88862	3.35179	6.72168	6.98815	4.32401	4.15354
Experimental hybrids	(CKDHL120918/CKLMARSI0022)//CKSBL10205	5.42356	4.92595	15.5084	15.7813	64.0545	64.1131	63.6442	63.6483	-0.31916	-0.479293	221.765	219.104	118.907	118.495	8.47472	11.8599	0.993113	0.933237	0.536398	0.5425	2.59769	2.51975	2.86745	3.17888	6.76346	6.99677	4.20434	3.93599
Experimental hybrids	(CKLTI0133/CKDHL120312)//CKLTI0230	5.41736	4.91887	15.4346	15.4828	63.0001	62.9261	63.2403	63.1908	0.238847	0.316418	234.552	235.636	124.764	125.744	8.51253	12.5343	0.997591	0.949755	0.53104	0.535	3.0766	3.86947	2.84264	2.97661	5.97162	5.99026	5.74054	6.84711
Experimental hybrids	(CKLMARSI0037/CKLTI0139)//CKDHL142425	5.41798	4.91631	15.4502	15.5516	65.4113	65.6179	65.8632	66.1116	0.357209	0.48922	219.632	216.24	114.218	112.651	8.40847	8.29142	1.01102	0.999931	0.521216	0.52125	2.83133	3.16885	2.86495	3.15941	5.96667	5.98587	4.23006	4.0819
Experimental hybrids	(CKDHL120918/CKLMARSI0022)//CKDHL141105	5.41237	4.90906	15.6724	16.4285	66.8222	67.1886	67.6953	68.1511	0.692886	0.970329	225.234	223.678	122.166	122.505	8.42952	9.69594	1.01102	0.999995	0.53997	0.5475	2.70375	2.82573	2.84448	2.98649	6.01106	6.00969	3.64585	2.88467
Experimental hybrids	(CKLTI0139/CKDHL120918)//CKDHL120341	5.41368	4.90474	15.2706	14.8306	64.715	64.8457	64.0111	64.052	-0.542423	-0.80584	232.405	232.855	123.377	124.034	8.32707	4.15988	1.01102	0.999711	0.527467	0.53	2.58087	2.48563	2.84597	3.00313	6.74911	7.00549	4.24636	3.9886
Experimental hybrids	(CKLTI0133/CKDHL120312)//CKLMLN150459	5.41041	4.90147	15.0896	14.1293	63.0589	62.9969	62.9143	62.8334	-0.104443	-0.166818	223.213	221.028	118.49	117.995	8.49736	12.0016	0.961769	0.816027	0.532826	0.5375	2.83334	3.17963	2.84649	3.00579	6.70145	6.97824	4.73282	4.98303
Experimental hybrids	(CKLTI0227/CKDHL120918)//CKDHL142425	5.40426	4.89091	15.8989	17.3101	64.5542	64.6662	64.7275	64.8526	0.140327	0.18215	218.994	215.683	109.701	107.241	8.44401	12.5029	1.0155	1.01742	0.500675	0.4925	2.75391	2.97885	2.82631	2.83749	6.0286	6.01615	5.32334	6.04585
Experimental hybrids	(CKLTI0137/CKLTI0330)//CKDHL142425	5.40099	4.89077	15.7098	16.573	64.4471	64.5394	64.5755	64.6776	0.118395	0.147159	216.246	212.186	114.82	113.478	8.50411	11.6562	1.0155	1.01669	0.53104	0.535	2.7552	2.97982	2.80538	2.6663	6.74176	7.00691	5.78374	6.89142
Experimental hybrids	(CKSBL10194/CKDHL120312)//CKLTI0134	5.40242	4.88456	14.883	13.3236	62.6045	62.4926	62.6091	62.4904	0.0180924	-0.00251928	235.424	236.711	128.013	129.751	8.48999	12.4599	0.997591	0.94953	0.541756	0.55	2.70651	2.82775	2.82487	2.82902	6.77803	7.02539	4.71473	4.94077
Experimental hybrids	(CKLTI0139/CKLTI0335)//CKDHL142425	5.39928	4.87661	15.3133	15.0182	64.8757	65.0217	64.2707	64.3427	-0.436478	-0.646281	220.298	217.384	112.714	110.94	8.4673	11.4293	1.01998	1.03332	0.514071	0.51125	2.94612	3.50273	2.82529	2.83564	6.0083	5.98774	5.20306	5.79956
Experimental hybrids	(CKDHL120312/CML536)//CKDHL120918	5.39778	4.87557	15.6455	16.3121	63.8617	63.897	63.2573	63.219	-0.4313	-0.641603	229.797	229.482	112.15	110.261	8.50576	14.9357	0.997591	0.950296	0.49353	0.4825	2.53393	2.34442	2.8432	2.98207	5.26325	5.0073	3.63477	2.90924
Experimental hybrids	(CKDHL120918/CML494)//CKDHL142425	5.39045	4.85425	15.5657	16.0007	64.9286	65.0889	65.5312	65.7497	0.472136	0.656568	228.298	227.393	118.68	118.18	8.41556	8.35237	1.01102	0.999039	0.521216	0.52125	2.65414	2.68689	2.8645	3.15125	6.71976	6.9831	4.79656	5.03785
Experimental hybrids	(CKDHL120918/CKLTI0138)//CKDHL120341	5.3838	4.84862	15.5012	15.751	65.3552	65.5547	64.8899	65.0276	-0.342372	-0.522736	231.459	231.553	125.574	126.688	8.36593	5.1234	1.01102	1.00002	0.539077	0.54625	2.66907	2.7049	2.82479	2.8299	6.02525	6.01547	4.27468	4.10118
Experimental hybrids	(CKDHL0221/CKDHL120312)//CKDHL120918	5.37216	4.83128	15.6408	16.3044	63.5298	63.5229	63.5265	63.514	0.0127712	-0.00528922	232.764	233.415	124.841	125.898	8.32973	2.1652	1.00207	0.96691	0.536398	0.5425	2.46144	2.1611	2.8445	2.98915	5.91484	5.96222	3.69795	2.98809
Experimental hybrids	(CKDHL120918/CML494)//CKDHL140475	5.36694	4.80528	15.5235	15.8345	62.3424	62.1992	62.5118	62.3839	0.14155	0.181086	222.17	219.637	111.279	109.105	8.44136	12.5275	0.984158	0.90024	0.504247	0.4975	2.52395	2.31681	2.82559	2.83705	8.21568	8.97826	4.7774	4.99789
Experimental hybrids	(CKLTI0138/CKLMARSI0022)//CKDHL143607	5.36256	4.80318	15.7997	16.9221	63.5923	63.5842	63.5225	63.5046	-0.00230905	-0.0281933	215.535	211.227	108.718	106.032	NA	NA	1.00655	0.983513	0.506926	0.50125	2.58326	2.49064	2.84491	2.99336	7.45908	7.97913	5.19383	5.81861
Experimental hybrids	(CML543/CML494)//CML495	5.35881	4.79334	15.0312	13.8873	67.8717	68.3571	68.6289	69.1873	0.597051	0.830593	224.595	222.675	122.95	123.417	8.48511	14.2152	0.993113	0.932636	0.544436	0.55375	2.84242	3.19744	2.8451	2.9978	6.7072	6.97537	5.34363	6.07662
Experimental hybrids	(CKLTI0133/CKDHL120312)//CKLTI0134	5.35459	4.79059	15.2445	14.7331	63.6196	63.6229	63.4523	63.4304	-0.115159	-0.189533	236.728	238.352	128.712	130.558	8.36587	5.99142	1.01102	0.999585	0.539077	0.54625	2.87386	3.30525	2.84563	3.00274	6.01341	6.00844	5.266	6.01453
Experimental hybrids	(CKLTI0133/CKDHL120312)//CKLMLN150461	5.34575	4.77872	14.9686	13.6822	61.8489	61.6532	61.8714	61.6725	0.025024	0.0102454	220.13	217.03	111.216	109.03	8.50043	11.39	0.988636	0.917057	0.506033	0.5	2.90422	3.35933	2.78492	2.50029	6.03871	6.01301	4.80633	4.99399
Experimental hybrids	(CKLTI0227/CKLMARSI0022)//CKDHL142425	5.34226	4.75837	15.3282	15.0798	64.3884	64.4832	64.8495	64.988	0.364578	0.499448	223.333	221.252	120.531	120.528	8.44853	11.3152	1.01102	1.00072	0.537291	0.54375	2.70393	2.82184	2.86682	3.17947	6.01169	6.00092	4.81698	5.02987
Experimental hybrids	(CKDHL120918/CKLMARSI0022)//CKDHL143607	5.32083	4.72286	15.4236	15.4478	63.5491	63.5453	63.2283	63.1827	-0.227426	-0.353546	215.367	210.985	106.485	103.253	8.33053	4.42927	0.993113	0.933298	0.498889	0.49	2.48197	2.18595	2.84612	3.00565	6.02279	6.01739	3.67599	2.97939
Experimental hybrids	(CKSBL10205/CKDHL120312)//CKDHL120918	5.23515	4.54312	15.3471	15.1395	62.3342	62.1875	61.6308	61.4014	-0.544392	-0.802055	227.941	227.138	113.654	112.08	8.47906	11.2016	1.00207	0.966573	0.501568	0.49375	2.82877	3.17587	2.86787	3.17891	5.99629	6.01451	3.73291	3.0764
Experimental hybrids	(CKLTI0139/CKDHL120918)//CKDHL142425	5.2312	4.53891	15.4264	15.4598	64.7287	64.8522	64.4057	64.4884	-0.234029	-0.358306	224.094	222.236	116.195	115.214	8.49588	15.1152	0.997591	0.950292	0.518536	0.5175	2.80738	3.12746	2.86586	3.16431	7.51451	8.00969	4.73024	4.88467
Experimental hybrids	(CKLTI0139/CKLMARSI0022)//CKDHL142425	5.21684	4.50762	15.6898	16.4803	64.8049	64.9486	64.5075	64.6102	-0.224602	-0.34215	216.725	212.808	109.784	107.348	8.42564	9.4652	1.01998	1.03267	0.508713	0.50375	2.75751	2.98121	2.86494	3.15972	6.73511	6.99755	5.91076	7.15016
Experimental hybrids	(CKDHL120918/CKLTI0136)//CKDHL142425	5.21146	4.49901	15.495	15.7392	64.7316	64.8548	64.836	64.9645	0.10458	0.122392	217.11	213.179	113.407	111.706	8.56569	16.6293	1.00207	0.966496	0.521216	0.52125	2.88906	3.32821	2.88549	3.32828	6.75282	7.00596	4.21094	4.02984
Experimental hybrids	(CKLTI0138/CKLTI0330)//CKDHL142425	5.20165	4.48328	15.4115	15.3844	65.4408	65.659	65.0184	65.1827	-0.32639	-0.483371	217.884	214.29	113.49	111.872	8.41799	8.82658	0.993113	0.933275	0.521216	0.52125	2.87579	3.32055	2.80434	2.65996	5.96821	5.9855	4.16891	3.97641
Experimental hybrids	(CKDHL120312/CKLTI0042)//CKDHL120918	5.1883	4.44113	15.3081	14.9835	63.6544	63.6685	63.0614	63.0031	-0.44907	-0.666138	225.062	223.319	116.292	115.247	8.41495	8.7626	1.00655	0.983686	0.51675	0.515	2.69739	2.81272	2.86546	3.16693	6.02975	6.02153	4.25149	4.04389
Experimental hybrids	(CKDHL120918/CKLTI0138)//CKDHL143607	5.17153	4.41014	15.6739	16.4311	64.7338	64.8632	64.4489	64.5384	-0.211914	-0.329662	205.01	197.795	104.613	100.954	8.38007	6.82654	0.993113	0.932812	0.514964	0.5125	2.706	2.82269	2.84625	3.0075	6.78822	7.02024	4.22025	3.93907
Experimental hybrids	(CKLTI0133/CKDHL120312)//CKLTI0136	5.162	4.40019	15.3715	15.2188	65.2697	65.4614	65.7091	65.9414	0.351622	0.481486	233.007	233.617	125.187	126.26	8.40456	8.67635	0.988636	0.917038	0.532826	0.5375	2.81938	3.14725	2.86669	3.17628	6.74163	6.99546	4.24012	4.02455
Experimental hybrids	(CKLTI0227/CKDHL120918)//CKDHL143607	5.16084	4.38249	15.647	16.324	63.8091	63.8392	63.3519	63.3201	-0.337431	-0.517328	212.335	207.121	108.693	105.998	8.38415	7.05809	1.0155	1.0166	0.514071	0.51125	2.65919	2.69167	2.84568	3.00447	7.57575	8.04265	4.19098	3.92248
Experimental hybrids	CKDHL120918//(CKDHL120312/CML312)	5.12282	4.3122	15.6476	16.3132	63.6678	63.6755	63.0586	62.9891	-0.454226	-0.68363	227.118	225.993	115.79	114.671	8.75452	35.0652	0.988636	0.916124	0.512285	0.50875	2.64693	2.66495	2.88834	3.3525	6.83537	7.04784	3.63765	2.9207
Experimental hybrids	(CKLTI0139/CKDHL120918)//CKDHL143607	5.11055	4.28915	15.6581	16.3663	64.0632	64.1193	62.7568	62.6545	-1.01093	-1.48041	212.385	207.213	109.411	106.895	8.33983	2.7152	1.01998	1.0333	0.51675	0.515	2.6018	2.52395	2.84425	2.98804	7.4845	7.99736	5.29288	5.99788
Experimental hybrids	(CKDHL120918/CKLTI0138)//CKDHL142425	5.10614	4.27049	15.4594	15.588	65.5243	65.7472	65.68	65.9113	0.134604	0.165485	221.884	219.307	116.18	115.15	8.56351	14.6593	0.970725	0.849924	0.522109	0.5225	2.90263	3.36431	2.90508	3.48934	7.46251	7.98817	4.7373	4.95504
Experimental hybrids	(CKLTI0133/CKDHL120312)//CKLTI0133	5.06755	4.19104	15.452	15.5601	64.3823	64.4794	65.4425	65.6496	0.828081	1.16388	236.69	238.352	124.505	125.414	8.70935	20.1266	1.01998	1.03295	0.523895	0.525	3.00845	3.66822	2.88622	3.33955	6.0365	6.02024	5.84683	6.93907
Experimental hybrids	(CKDHL120918/CML494)//CKDHL143607	5.05165	4.16935	15.3679	15.2262	63.6713	63.6811	63.4542	63.4362	-0.177068	-0.266372	209.22	203.061	108.232	105.343	8.33295	2.26482	1.0155	1.01687	0.518536	0.5175	2.71071	2.83111	2.86719	3.17609	7.5233	8.00643	4.30273	4.08852
Experimental hybrids	(CKLTI0133/CKDHL120312)//CML494	5.03897	4.14923	15.3496	15.1437	65.037	65.1957	65.6044	65.8192	0.460911	0.632587	230.274	230.059	124.633	125.535	8.37619	7.33088	1.00207	0.966779	0.536398	0.5425	2.87475	3.30894	2.84612	3.00548	6.72213	6.99336	4.72616	4.95326
Experimental hybrids	(CKDHL120918/CKLTI0136)//CKDHL143607	5.0229	4.11723	16.0694	17.9835	63.9047	63.9401	63.3073	63.2671	-0.455321	-0.679165	208.949	202.782	105.277	101.761	8.47257	12.9652	1.00655	0.98286	0.508713	0.50375	2.64744	2.64792	2.90571	3.4977	6.76407	6.99851	4.82595	5.17494
Experimental hybrids	(CKLTI0043/CKDHL120312)//CKDHL120918	4.95629	3.97838	15.595	16.1152	64.0751	64.1327	63.6154	63.6142	-0.344875	-0.517988	219.726	216.547	113.901	112.345	8.42276	9.01903	0.97968	0.883163	0.520323	0.52	2.81581	3.14687	2.88683	3.33772	5.94534	5.99026	4.25529	4.0471
Experimental hybrids	(CKDHL120918/CML494)//CML495	4.89952	3.85161	15.5079	15.7759	67.8622	68.359	68.2902	68.8233	0.346489	0.472878	219.965	216.762	117.822	117.135	8.50961	16.0152	1.02446	1.04938	0.532826	0.5375	2.83496	3.18605	2.90619	3.50131	6.70811	6.97657	4.83011	5.14268
Experimental hybrids	(CKDHL0221/CKDHL120312)//CML550	4.81561	3.68145	15.521	15.8329	65.1189	65.2954	65.4128	65.6132	0.236618	0.315221	221.443	218.735	116.12	115.079	8.38766	6.78018	0.988636	0.916566	0.525681	0.5275	2.78038	3.03284	2.88433	3.31656	7.4845	7.99736	4.75068	4.99788
Internal Check hybrid	CKMLN150073	6.31304	6.55512	15.3625	15.2846	62.0449	61.9838	62.3574	62.3021	0.283614	0.31861	237.305	238.233	124.122	124.536	8.47414	9.56	0.991364	0.962256	0.521483	0.521562	2.47145	2.33023	2.7845	2.62508	5.99964	5.99936	5.71394	6.01322
Internal Check hybrid	CKMLN150077	6.47488	6.8111	15.1865	14.8494	61.5005	61.4204	60.9251	60.8137	-0.527453	-0.612562	230.628	230.578	116.298	115.786	8.52023	10.492	1.03131	1.05019	0.504535	0.500937	2.51435	2.40837	2.82508	2.83096	6.46639	6.49945	4.78789	4.82967
Internal Check hybrid	CKMLN150079	5.98231	6.06761	15.2924	14.9309	65.9214	66.1902	66.1103	66.3919	0.14934	0.194775	234.483	235.364	124.422	125.263	8.33808	4.5626	1.01998	1.03361	0.526574	0.52875	2.52515	2.33313	2.84552	3.00144	5.19938	4.98158	3.82041	3.24808
Commercial hybrid check	DK8031	4.77331	3.60832	15.1221	14.2505	63.1601	63.1187	65.292	65.4836	1.65339	2.35435	230.326	230.097	115.425	114.22	8.46354	15.5029	1.02894	1.06703	0.503354	0.49625	3.00314	3.65665	2.82485	2.83031	5.25276	5.00088	3.73764	3.01957
Commercial hybrid check	Duma43	5.34838	5.04978	15.1922	14.8917	61.3425	61.2722	63.3404	63.3338	1.8409	2.08189	240.374	241.665	118.859	118.666	8.60876	11.3334	0.928892	0.833303	0.496922	0.491937	2.85828	3.04004	2.82584	2.83441	4.46498	4.34971	3.62186	3.4541
Commercial hybrid check	H517	5.60848	5.46453	15.7616	16.1842	67.6153	67.7205	70.2356	70.4331	2.10915	2.33505	252.871	255.522	144.928	147.319	8.68472	10.7705	0.948462	0.885459	0.566266	0.574687	2.60131	2.57468	2.89189	3.12967	5.07966	5.01108	3.82373	3.73412
Commercial hybrid check	Pioneer30G19	5.8346	5.80441	15.7772	16.2324	63.5302	63.5321	65.9207	65.9967	2.21814	2.46888	237.31	238.101	119.263	119.135	8.74576	12.2219	0.954667	0.895228	0.503383	0.5	2.68391	2.71644	2.75182	2.49073	3.6789	3.57029	3.13653	2.95474
Commercial hybrid check	Pioneer3253	4.67337	3.77958	15.0728	14.3989	65.8535	65.9977	67.8535	68.1298	1.72307	2.13916	230.67	230.667	126.472	127.389	8.64791	12.9912	0.978798	0.916594	0.543232	0.549375	3.02863	3.4857	2.81208	2.74723	5.18401	5.02152	4.45979	4.47866
Commercial hybrid check	WE5135	6.32893	6.54779	15.4084	15.4007	61.0576	60.9911	60.5579	60.4666	-0.473473	-0.526702	230.367	230.282	117.864	117.577	8.37667	8.07184	1.00982	1.00416	0.511351	0.509531	2.7298	2.78955	2.81262	2.77162	5.53373	5.50054	5.76155	5.9053
Commercial hybrid check	WH505	6.0973	6.20012	15.6939	16.0306	67.7091	67.8192	67.5877	67.7092	-0.0997275	-0.111106	246.768	248.652	135.041	136.438	8.54429	10.0231	0.956693	0.900655	0.544669	0.549062	2.57525	2.533	2.83506	2.87351	4.32871	4.25016	3.15664	3.02559
