# Supplementary material for: Genetic Insights from Line × Tester analysis of Maize Lethal Necrosis testcrosses for developing multi-stress-resilient hybrids in Sub-Saharan Africa
Source: PLoS One. 2026 Feb 25;21(2):e0339252. doi: 10.1371/journal.pone.0339252 (PMC12935245; doi:10.1371/journal.pone.0339252)
Supplement: S1 File — S1 Table. BLUEs and BLUPs for 437 testcross hybrids and ten commercial checks evaluated under MLN disease pressure. S2 Table. BLUEs and BLUPs for 437 testcross hybrids and ten commercial checks evaluated under optimum conditions. S3 Table. BLUEs and BLUPs for 437 testcross hybrids and ten commercial checks evaluated undermanaged drought conditions. S4 Table. Mean performance of grain yield, MLN disease severity at different time intervals and other agronomic traits in best 20 testcross hybrids plus seven checks tested in multiple locations under MLN disease conditions. S5 Table. Mean performance of grain yield, and other agronomic traits in best 20 testcross hybrids plus seven checks tested in multiple locations under optimum conditions. S6 Table. Mean performance of grain yield, and other agronomic traits in best 20 testcross hybrids plus seven checks tested under managed drought conditions and their performance for GLS, TLB and GY under optimum and for MLN and GY under MLN disease pressure conditions. S7 Table. Specific combining ability effects of 437 testcross hybrids for grain yield under MLN disease pressure, optimum and managed drought conditions. (ZIP) [file pone.0339252.s001.zip › Supplementary Table S3.xlsx]

## Sheet: Sheet1
	Supplementary Table S3: BLUEs and BLUPs for 437 testcross hybrids and ten commercial checks evaluated undermanaged drought conditions
Type	Genotype	BLUP_GY	BLUE_GY	BLUP_MOI	BLUE_MOI	BLUP_AD	BLUE_AD	BLUP_SD	BLUE_SD	BLUP_ASI	BLUE_ASI	BLUP_PH	BLUE_PH	BLUP_EH	BLUE_EH	BLUP_rEPP	BLUE_rEPP	BLUP_rEPH	BLUE_rEPH	BLUP_EarAsp	BLUE_EarAsp	BLUP_PltAsp	BLUE_PltAsp	BLUP_SEN	BLUE_SEN
Experimental hybrids	(CKLTI0043/CKDHL120312)//CKDHL140548	5.66368	6.55041	12.4584	11.7	62.8888	62.9266	61.0334	60.4629	-1.48189	-2.5	219.182	221.367	134.701	141.908	0.993187	1.09922	0.617446	0.640063	2.61589	2.49191	2.54446	2.50237	2.8388	2.98852
Experimental hybrids	(CKSBL10194/CKDHL120312)//CKDHL140548	5.62654	6.48514	13.0998	12.85	62.9813	63.0499	61.5049	61.0606	-1.18536	-2	219.701	221.936	136.296	143.783	0.979101	1.04874	0.622628	0.64633	2.44664	2.03164	2.41683	2.0033	1.72619	0.987212
Experimental hybrids	(CML322/CML543)//CKDHL142445	5.59512	6.43115	13.9037	14.1	63.1996	63.3226	63.1488	63.3189	-0.00253796	-3.33067e-16	235.895	248.866	134.178	140.431	0.89459	0.747827	0.559023	0.564187	2.2593	1.5068	2.41829	2.00763	2.57497	2.47777
Experimental hybrids	(CKLTI0139/CKLMARSI0022)//CKDHL140910	5.56084	6.37018	14.4204	15	62.863	62.8886	61.7137	61.3754	-0.890493	-1.5	223.947	229.32	121.341	122.665	1.00727	1.15259	0.539183	0.536704	2.62423	2.46965	2.54671	2.50234	2.12078	1.53892
Experimental hybrids	(CKDHL120918/CKLTI0138)//CKDHL120312	5.52942	6.31386	15.537	16.9	61.1418	60.6139	59.2647	58.1078	-1.48374	-2.5	219.502	221.411	111.896	109.397	0.965016	1.0007	0.505634	0.494431	2.45801	2.00688	2.67824	2.99857	2.94816	3.0434
Experimental hybrids	(CKLMARSI0037/CML543)//CKDHL120312	5.51513	6.29072	14.7453	15.55	60.6809	59.983	61.12	60.5616	0.301179	0.5	220.088	222.311	116.662	116.249	0.936846	0.900564	0.523053	0.517677	2.65111	2.51314	2.42695	2.01139	2.05103	1.49307
Experimental hybrids	(CKLMARSI0037/CKLTI0139)//CKDHL140910	5.48657	6.23865	15.5489	16.95	62.702	62.6641	61.5801	61.1378	-0.890486	-1.5	212.736	209.813	115.683	115.005	0.993187	1.0987	0.54829	0.550401	2.8465	3.05532	2.6742	2.99199	2.03392	1.51666
Experimental hybrids	(CKDHL120918/CML494)//CKDHL141105	5.43801	6.15008	15.274	16.5	64.4805	65.0735	64.5086	65.1048	0.00122602	9.99201e-16	214.176	212.502	123.43	125.788	0.922761	0.848954	0.58312	0.595074	2.64058	2.54239	2.67453	3.0027	2.32064	2.03565
Experimental hybrids	(CKLTI0227/CKLMARSI0022)//CKSBL10194	5.42658	6.13535	13.8005	13.95	61.8404	61.5353	61.9587	61.6557	0.00706324	-1.44329e-15	217.172	217.646	117.635	117.776	0.965016	1.00088	0.539314	0.537813	2.62578	2.48536	2.55356	2.50343	2.38609	2.01061
Experimental hybrids	(CML322/CML543)//CKSBL10194	5.38373	6.06037	14.2893	14.8	61.3967	60.9606	61.6884	61.3699	0.293231	0.5	223.536	228.588	121.873	123.398	0.993187	1.1027	0.541916	0.54152	2.43593	1.98332	2.41253	1.99979	2.34706	2.04105
Experimental hybrids	(CML543/CML494)//CKDHL120312	5.38088	6.05557	13.7455	13.9	61.8087	61.5056	61.7863	61.4854	-0.0011255	-7.77156e-16	228.461	236.548	123.59	125.853	0.936846	0.897282	0.534582	0.53282	2.63695	2.50975	2.41342	2.00024	2.31236	1.99349
Experimental hybrids	(CKLTI0227/CKDHL120918)//CKDHL140910	5.37802	6.05117	15.0488	16.05	62.4973	62.4092	61.291	60.8269	-0.893193	-1.5	221.052	225.051	124.697	127.763	0.979101	1.05276	0.561758	0.566385	2.4345	1.97159	2.54444	2.50055	2.07	1.52859
Experimental hybrids	(CKLMARSI0037/CKLTI0139)//CKDHL120312	5.35517	6.00675	14.0909	14.4	60.3564	59.5795	59.2237	58.0989	-0.890867	-1.5	215.524	213.789	113.053	110.882	0.965016	0.997679	0.527596	0.522572	2.64501	2.55546	2.41398	1.9978	2.5221	2.50287
Experimental hybrids	(CKLTI0227/CKLMARSI0029)//CKDHL140910	5.3466	5.99535	14.4662	15.05	62.9779	63.0353	61.1977	60.6557	-1.47854	-2.5	218.044	219.146	118.173	118.526	0.965016	1.00088	0.539314	0.537813	2.43315	1.98536	2.4216	2.00343	1.81292	1.01061
Experimental hybrids	(CKDHL120918/CKLMARSI0029)//CKSBL10194	5.3466	5.99444	14.6664	15.4	62.5327	62.4309	64.0515	64.4412	1.18894	2	213.707	210.98	112.794	110.475	0.979101	1.05125	0.5262	0.520799	2.65825	2.50393	2.55115	2.50597	2.92417	3.02768
Experimental hybrids	(CML322/CML543)//CKDHL120312	5.33803	5.978	13.1347	12.95	59.9766	59.0938	60.0614	59.1855	0.00528604	-1.44329e-15	216.941	217.302	109.174	105.965	0.979101	1.05023	0.501909	0.490458	2.83077	3.03841	2.41685	1.99898	2.38502	2.05729
Experimental hybrids	(CKLTI0227/CKLMARSI0022)//CKDHL140910	5.31232	5.93527	14.804	15.65	63.3554	63.553	61.9132	61.6301	-1.18364	-2	222.674	227.402	117.118	117.104	0.993187	1.10162	0.521828	0.516282	2.61757	2.46813	2.42516	2.00807	2.36089	2.0265
Experimental hybrids	(CKLTI0137/CKLMARSI0022)//CKDHL140910	5.31232	5.93489	14.4394	15	62.1228	61.9652	61.3261	60.952	-0.595624	-1	218.31	220.126	113.773	112.225	0.979101	1.05304	0.516867	0.508452	2.82358	3.02684	2.54737	2.49791	2.03894	1.50963
Experimental hybrids	(CKLMARSI0037/CKLTI0139)//CKDHL142806	5.30946	5.92996	14.1148	14.5	63.2382	63.384	62.4742	62.3951	-0.593075	-1	211.079	206.875	111.445	108.906	0.950931	0.949356	0.530072	0.526285	2.46382	2.03544	2.4224	2.01311	1.69184	0.96654
Experimental hybrids	CKLMARSI0029//(CKDHL120312/CML312)	5.30661	5.92643	13.8471	14	61.8002	61.4651	61.0217	60.445	-0.594178	-1	221.488	225.199	107.744	103.106	0.950931	0.950569	0.478267	0.457012	2.6275	2.49022	2.41588	2.00339	2.24854	1.96673
Experimental hybrids	(CKLMARSI0037/CKLTI0139)//CKDHL120358	5.30375	5.92037	13.1697	12.95	62.5342	62.4606	62.8299	62.8699	0.293231	0.5	219.61	221.838	113.978	112.398	0.950931	0.952703	0.510916	0.50152	2.82119	2.98332	2.54449	2.49979	2.34706	2.04105
Experimental hybrids	(CKDHL120918/CKLMARSI0022)//CKDHL120312	5.28947	5.89562	12.8058	12.3	60.3574	59.5768	59.605	58.5741	-0.593227	-1	215.571	213.574	109.323	105.13	0.965016	0.997808	0.502319	0.488895	2.64018	2.51132	2.41459	1.99884	2.86931	2.97611
Experimental hybrids	(CKDHL120918/CKLMARSI0029)//CKDHL120358	5.2809	5.88072	13.1415	12.9	62.1975	61.983	61.8809	61.5616	-0.293062	-0.5	218.925	220.311	105.716	100.999	0.965016	1.00056	0.476553	0.457677	2.26585	1.51314	2.55891	2.51139	2.33762	1.99307
Experimental hybrids	(CKSBL10194/CKDHL120312)//CKLTI0318	5.27804	5.87613	12.9815	12.65	61.462	61.0429	60.7588	60.0944	-0.590056	-1	218.325	218.871	123.183	125.355	0.979101	1.04889	0.565461	0.573162	2.62467	2.48003	2.42299	2.00678	2.54101	2.47406
Experimental hybrids	(CKLTI0139/CKLMARSI0022)//CKDHL120312	5.27804	5.87497	12.4533	11.85	60.3124	59.5192	59.132	57.9478	-0.892085	-1.5	230.332	240.416	119.83	120.56	0.979101	1.05173	0.510106	0.5002	2.83458	3.00038	2.41523	2.0029	2.95605	3.03709
Experimental hybrids	(CKLMARSI0037/CKLTI0139)//CKDHL120341	5.24662	5.81922	13.9521	14.25	62.5763	62.4811	63.3231	63.4712	0.593704	1	221.042	223.631	119.991	120.833	0.965016	0.999243	0.537856	0.536768	2.46884	2.05237	2.41514	1.99938	2.29653	2.00095
Experimental hybrids	(CKLMARSI0037/CML543)//CKDHL140910	5.23805	5.80392	14.538	15.2	62.6215	62.6075	61.8961	61.6146	-0.591495	-1	221.464	224.294	119.639	120.125	0.936846	0.897501	0.540288	0.539296	2.26111	1.53838	2.54766	2.50257	1.98627	1.47675
Experimental hybrids	(CKDHL0221/CKDHL120312)//CKDHL140548	5.21805	5.77014	13.4349	13.35	63.3488	63.5725	62.9931	63.0886	-0.295517	-0.5	216.537	216.561	131.291	136.513	0.936846	0.900523	0.608459	0.627803	2.60844	2.44008	2.41506	1.99813	1.73292	1.00692
Experimental hybrids	(CKLTI0227/CKLMARSI0022)//CKDHL142806	5.2152	5.76224	13.1699	13	62.5339	62.4949	62.5572	62.519	0.00239365	5.55112e-16	220.87	224.116	114.723	113.621	0.950931	0.949019	0.516678	0.509066	2.45084	2.06072	2.41231	2.0007	1.73925	1.03076
Experimental hybrids	(CKSBL10060/CKDHL120312)//CKMLN150478	5.20663	5.74828	12.3316	11.55	61.5163	61.1167	61.1763	60.6357	-0.294627	-0.5	224.236	229.694	129.845	134.553	0.965016	0.99799	0.574961	0.584003	2.6377	2.51321	2.54202	2.4883	2.31721	2.02381
Experimental hybrids	(CKLMARSI0037/CML543)//CKDHL141105	5.19806	5.73601	13.7003	13.85	64.7846	65.4139	65.107	65.8388	0.294693	0.5	222.404	226.592	129.8	133.991	0.936846	0.902442	0.58258	0.592194	2.25911	1.50091	2.53938	2.49205	2.65167	2.52353
Experimental hybrids	(CKLTI0043/CKDHL120312)//CKLMARSI0029	5.19235	5.72408	12.9651	12.55	61.7965	61.4833	61.8464	61.5353	0.00345824	3.21965e-15	222.828	227.015	116.279	115.502	0.950931	0.95156	0.519211	0.510935	2.44029	1.97615	2.5458	2.49801	2.11289	1.54523
Experimental hybrids	(CKSBL10060/CKDHL120312)//CKLTI0230	5.18949	5.72161	12.6625	12.05	60.2143	59.4003	60.9128	60.3764	0.591412	1	224.895	230.223	130.689	135.285	0.965016	0.997994	0.579931	0.589813	2.63937	2.51027	2.53757	2.48939	2.58115	2.47993
Experimental hybrids	(CKLTI0139/CKLTI0335)//CKDHL140910	5.18949	5.72136	13.8791	14	62.1238	61.9261	60.6138	59.9485	-1.18679	-2	217.387	218.759	118.34	119.296	0.993187	1.09926	0.544075	0.545669	2.60714	2.46224	2.54171	2.4958	2.16985	1.92678
Experimental hybrids	(CKSBL10060/CKDHL120312)//CKDHL140548	5.16949	5.68392	13.7274	13.85	62.6095	62.5409	60.7281	60.04	-1.48413	-2.5	221.754	225.644	135.264	142.63	0.993187	1.09918	0.612858	0.634134	2.82312	3.01559	2.66987	2.99106	2.28678	2.01797
Experimental hybrids	(CKSBL10060/CKDHL120312)//CKLMARSI0029	5.16092	5.67117	12.6234	12	61.4996	61.067	61.189	60.6183	-0.292522	-0.5	220.525	224.005	115.341	114.382	0.993187	1.10168	0.517741	0.509824	2.81702	2.98752	2.416	1.99691	2.36889	2.02154
Experimental hybrids	(CKDHL120312/CML536)//CKLMARSI0029	5.1495	5.64919	14.3066	14.7	62.1666	61.9517	61.0298	60.4824	-0.890897	-1.5	224.672	229.312	110.7	106.961	1.02136	1.1981	0.485718	0.466688	2.82642	3.01148	2.42014	2.0078	1.9407	1.46783
Experimental hybrids	(CKLMARSI0037/CML543)//CKSBL10194	5.14664	5.64601	13.7911	14	62.8888	62.9139	63.9656	64.3388	0.888934	1.5	219.933	222.342	119.931	120.241	0.965016	1.00244	0.54383	0.542194	2.45174	2.00091	2.53938	2.49205	2.36508	2.02353
Experimental hybrids	(CKDHL120918/CKLTI0136)//CKDHL120358	5.14093	5.63622	14.6806	15.45	61.4958	61.0475	62.6961	62.5997	0.895082	1.5	216.671	216.435	110.767	107.974	0.965016	0.999947	0.505721	0.494961	2.63372	2.48335	2.55698	2.51332	2.63612	2.51375
Experimental hybrids	(CKDHL0221/CML464)//CKLMARSI0029	5.14093	5.63386	14.6413	15.35	62.5984	62.5335	63.7814	64.0653	0.893829	1.5	224.087	229.217	115.4	114.61	0.936846	0.899555	0.507617	0.496905	2.63615	2.52459	2.54176	2.49143	2.05842	1.51849
Experimental hybrids	(CKDHL120312/CML536)//CKDHL140548	5.13521	5.62557	13.7455	13.9	64.0836	64.5056	62.5473	62.4854	-1.18961	-2	209.999	204.798	120.18	121.103	0.936846	0.897282	0.577207	0.58782	2.63695	2.50975	2.67735	3.00024	2.31236	1.99349
Experimental hybrids	(CKLTI0043/CKDHL120312)//CKLTI0136	5.12379	5.60325	12.7656	12.25	62.9702	63.0467	62.9728	63.0376	0.000538104	-2.33147e-15	226.337	233.954	131.93	137.455	0.950931	0.950404	0.575703	0.58444	2.4342	1.99151	2.67369	3.00064	2.30451	1.9999
Experimental hybrids	(CKLTI0227/CKLMARSI0029)//CKSBL10194	5.09522	5.55362	14.1331	14.45	61.7951	61.489	61.8022	61.5249	0.000482321	3.33067e-16	216.564	216.025	113.689	111.597	0.965016	0.99942	0.521911	0.51475	2.61279	2.47797	2.55162	2.50584	2.58507	2.5229
Experimental hybrids	(CKDHL120918/CKLMARSI0029)//CKDHL140475	5.09237	5.55105	15.0282	16.05	61.76	61.4008	60.9291	60.3194	-0.596715	-1	217.631	218.109	107.116	102.612	0.950931	0.951658	0.486215	0.468852	2.63216	2.46764	2.41817	2.01223	2.37081	2.04206
Experimental hybrids	(CML322/CML543)//CKDHL142425	5.08665	5.5404	14.437	15.1	62.9337	62.9577	62.5284	62.4415	-0.298213	-0.5	226.799	234.025	119.143	119.398	0.922761	0.848529	0.518609	0.510833	2.26694	1.53354	2.41921	2.00594	2.0431	1.4992
Experimental hybrids	(CKSBL10060/CKDHL120312)//CML550	5.0838	5.5349	13.1225	12.85	58.4099	57.0086	58.3911	56.9988	0.000162338	-7.77156e-16	212.737	209.587	114.689	112.828	0.950931	0.951415	0.539358	0.536424	2.2678	1.50741	2.53846	2.48772	2.93036	3.02983
Experimental hybrids	(CKLTI0138/CKLTI0330)//CKDHL120312	5.08094	5.53085	13.7966	13.95	62.2017	62.0486	59.5104	58.5145	-2.08064	-3.5	217.609	218.844	116.568	115.988	0.950931	0.952682	0.534268	0.531696	2.60946	2.46108	2.54668	2.50322	2.53224	2.48488
Experimental hybrids	(CKSBL10194/CKDHL120312)//CKLMARSI0029	5.06951	5.51074	13.8666	14.05	61.383	60.9431	62.1746	61.9913	0.596697	1	227.773	236.003	120.523	121.575	0.950931	0.951296	0.521307	0.514083	2.79655	2.94709	2.41547	1.99946	2.12138	1.53852
Experimental hybrids	(CKDHL120918/CKLTI0138)//CKDHL140910	5.06666	5.50554	14.6378	15.35	63.4075	63.6073	61.1725	60.6502	-1.78042	-3	212.545	209.664	117.449	117.509	0.979101	1.05099	0.553671	0.55763	2.63011	2.49903	2.55134	2.50089	2.03919	1.51274
Experimental hybrids	(CKDHL0221/CKDHL120312)//CKLTI0230	5.05809	5.49177	12.5888	11.9	63.2352	63.3956	63.1844	63.3645	-0.00223315	7.21645e-15	220.722	223.833	130.97	136.557	0.936846	0.898311	0.597859	0.614004	2.62213	2.48095	2.54263	2.49789	2.85924	2.98499
Experimental hybrids	(CKLTI0043/CKDHL120312)//CKLTI0230	5.05809	5.48985	12.728	12.2	62.2328	62.0541	62.9782	63.0169	0.594009	1	228.809	238.048	136.522	144.458	0.993187	1.09973	0.592192	0.606586	2.83168	3.02653	2.67145	2.98964	2.5808	2.50816
Experimental hybrids	(CKSBL10194/CKDHL120312)//CKLMLN150474	5.05809	5.48977	12.8136	12.3	61.8315	61.5215	61.8085	61.4831	-0.000145958	-7.77156e-16	219.799	221.701	117.935	118.488	0.979101	1.04836	0.534669	0.532582	2.83166	3.02809	2.54513	2.50234	2.54104	2.50071
Experimental hybrids	(CKLTI0227/CKDHL120918)//CKLTI0043	5.05237	5.47757	14.4154	15	62.9776	63.0743	62.601	62.5713	-0.296492	-0.5	223.595	229.305	118.872	119.268	0.950931	0.950197	0.528428	0.52342	2.43817	1.99895	2.6792	3.00912	2.52006	2.47226
Experimental hybrids	(CKLTI0227/CKDHL120918)//CKDHL140475	5.04666	5.46961	14.1078	14.5	60.6434	59.9718	60.6306	59.9458	0.000894226	-7.77156e-16	227.061	234.897	119.635	120.108	0.979101	1.05102	0.521277	0.513802	2.62578	2.45826	2.54698	2.49921	2.37957	2.04423
Experimental hybrids	(CKLTI0137/CKLTI0330)//CKDHL120312	5.04095	5.45997	13.5729	13.7	59.9333	59.0192	59.132	57.9478	-0.594964	-1	217.83	218.916	115.882	115.06	0.979101	1.05173	0.529481	0.5252	2.83458	3.00038	2.54719	2.5029	2.95605	3.03709
Experimental hybrids	(CKDHL120918/CKLMARSI0029)//CKDHL120312	5.03809	5.45402	14.3703	14.9	61.4199	61.0196	59.947	59.0596	-1.18429	-2	219.941	222.687	108.917	105.377	0.936846	0.898104	0.493552	0.47852	2.82531	2.99628	2.68124	3.00203	1.99911	1.4894
Experimental hybrids	(CKSBL10194/CKDHL120312)//CKLTI0230	5.03524	5.44717	12.4372	11.85	61.0353	60.504	61.0352	60.5273	0.000472802	-1.66533e-15	214.77	213.742	128.855	133.139	0.979101	1.04881	0.603923	0.62133	2.84925	3.0886	2.41105	1.9916	2.36517	2.04273
Experimental hybrids	(CKDHL120918/CKLMARSI0029)//CKDHL140910	5.01524	5.41666	14.9243	15.8	62.8699	62.8534	61.705	61.3547	-0.891928	-1.5	215.362	213.654	113.51	111.161	0.950931	0.949663	0.523103	0.515884	2.45763	2.00839	2.68523	3.00938	2.2883	1.96591
Experimental hybrids	(CKLTI0227/CKLMARSI0022)//CKDHL143607	5.01238	5.40989	14.6627	15.35	61.8348	61.5149	61.8377	61.4979	0.000993123	-9.99201e-16	210.248	205.974	108.242	104.107	0.965016	1.00236	0.517013	0.507945	2.43889	1.97832	2.5402	2.4915	2.38228	2.05615
Experimental hybrids	(CML543/CML494)//CKDHL141105	5.00381	5.39557	12.9588	12.6	65.6003	66.5056	66.3521	67.4854	0.593115	1	221.192	224.048	130.23	135.103	0.965016	0.997282	0.588832	0.60282	2.63695	2.50975	2.54538	2.50024	2.59895	2.49349
Experimental hybrids	(CKDHL120918/CKLMARSI0022)//CKSBL10194	4.9981	5.38707	15.4301	16.65	61.3761	60.9133	62.1048	61.8874	0.593801	1	216.594	215.364	114.109	112.018	0.965016	0.997993	0.526761	0.52137	2.62382	2.47528	2.68127	3.00478	2.49169	2.4469
Experimental hybrids	(CML543/CML494)//CKDHL140475	4.9981	5.38328	15.297	16.45	60.758	60.1167	61.5568	61.1357	0.596734	1	223.945	229.194	125	127.803	0.908676	0.79799	0.555587	0.559003	2.44507	2.01321	2.41006	1.9883	2.31721	2.02381
Experimental hybrids	(CKDHL120918/CKLMARSI0022)//CKDHL140910	4.98667	5.3634	15.9066	17.45	63.4327	63.6543	62.7125	62.6607	-0.592208	-1	212.171	207.9	103.403	97.1936	0.936846	0.899392	0.486041	0.468809	2.45554	2.00686	2.28051	1.49543	2.07226	1.53789
Experimental hybrids	(CKDHL0221/CKDHL120312)//CKLMARSI0029	4.98096	5.35191	12.882	12.45	62.9616	63.0516	64.8703	65.5541	1.48624	2.5	225.523	232.41	126.237	129.669	0.936846	0.89902	0.555681	0.559074	2.44383	2.02983	2.55057	2.51537	2.29957	1.99977
Experimental hybrids	(CKDHL0221/CML464)//CKDHL140548	4.96953	5.33223	14.82	15.75	64.9313	65.6456	65.346	66.1475	0.298531	0.5	219.92	222.442	135.225	142.245	0.936846	0.898746	0.614698	0.635926	2.83858	3.02007	2.67976	3.00771	2.29722	1.98715
Experimental hybrids	(CML322/CML543)//CKDHL141105	4.96382	5.32613	14.2222	14.7	64.4953	65.0429	64.1831	64.5944	-0.292936	-0.5	217.685	217.771	125.875	129.105	0.979101	1.04889	0.577086	0.588162	2.62467	2.48003	2.68692	3.00678	2.54101	2.47406
Experimental hybrids	(CKLTI0043/CKDHL120312)//CKLTI0133	4.96382	5.32483	13.7687	13.9	63.0076	63.072	63.0864	63.1348	0.00469989	-2.55351e-15	217.472	218.61	122.209	124.095	0.936846	0.900292	0.563594	0.569459	2.63401	2.52585	2.42485	2.01165	2.65054	2.5214
Experimental hybrids	(CKLTI0227/CKLMARSI0029)//CKDHL120312	4.96097	5.31862	12.9833	12.55	59.8993	58.989	59.1388	58.0249	-0.593759	-1	222.961	227.025	111.356	108.347	0.950931	0.94942	0.490911	0.47475	2.42016	1.97797	2.41965	2.00584	2.87166	3.0229
Experimental hybrids	(CKDHL120918/CML494)//CKDHL140700	4.95811	5.31712	14.5909	15.25	65.5719	66.4311	65.5566	66.4122	-0.000857565	-1.22125e-15	224.423	229.511	113.79	111.265	0.950931	0.949831	0.497511	0.48151	2.64507	2.51186	2.67255	2.99114	2.86765	2.96806
Experimental hybrids	CKLTI0139//(CKDHL120312/CML312)	4.95811	5.31399	13.6358	13.7	61.4156	61.0009	61.4204	61.0097	0.00123532	-5.55112e-16	218.91	220.571	117.198	116.83	0.950931	0.952301	0.532725	0.529404	2.62471	2.45892	2.54936	2.50265	2.37428	2.06111
Experimental hybrids	(CKLTI0139/CKDHL120918)//CKDHL120312	4.95525	5.30959	14.0047	14.35	60.6353	59.9529	59.1183	57.9722	-1.18723	-2	221.391	225.513	111.958	109.971	0.950931	0.949083	0.498568	0.485914	2.83124	3.02655	2.54391	2.49567	2.88118	2.99553
Experimental hybrids	(CKLMARSI0037/CML543)//CKDHL143607	4.94954	5.30217	15.0715	16.05	61.4099	60.9179	61.7592	61.3928	0.296216	0.5	207.438	200.029	110.307	106.636	0.950931	0.949046	0.536771	0.533168	2.2476	1.4786	2.41937	2.01132	2.01363	1.48659
Experimental hybrids	(CKLMARSI0037/CML543)//CKDHL140700	4.94954	5.30054	14.8799	15.75	65.3033	66.1073	64.9773	65.6502	-0.294815	-0.5	234.641	247.664	125.704	129.009	0.979101	1.05099	0.526546	0.52263	2.43748	1.99903	2.6833	3.00089	2.03919	1.51274
Experimental hybrids	(CKLTI0133/CKDHL120312)//CKDHL140548	4.94383	5.29042	14.1878	14.6	62.989	63.0427	62.3297	62.1304	-0.588177	-1	212.281	209.673	123.322	126.047	0.965016	1.0005	0.590304	0.605042	2.81276	2.97636	2.68168	3.00306	2.32786	2.01009
Experimental hybrids	(CKLTI0133/CKDHL120312)//CML550	4.94097	5.28453	14.0035	14.3	60.3166	59.5265	60.2722	59.4994	-0.00214806	9.99201e-16	223.625	229.552	117.512	117.452	0.936846	0.898963	0.51804	0.509976	2.44876	2.04476	2.41272	1.9937	2.31134	1.99456
Experimental hybrids	(CKDHL120918/CKLMARSI0022)//CKDHL142806	4.93811	5.28123	15.8088	17.3	64.0147	64.4539	63.9722	64.4364	-0.00231584	4.77396e-15	209.169	203.884	105.096	99.7324	0.950931	0.953478	0.504984	0.492297	2.64286	2.51761	2.53678	2.4794	1.7322	0.983445
Experimental hybrids	(CKDHL120312/CKLTI0042)//CKDHL140548	4.93811	5.27807	13.1739	12.9	64.7917	65.4346	64.3851	64.909	-0.298226	-0.5	212.709	209.292	126.89	129.937	0.936846	0.900711	0.601787	0.617372	2.63309	2.50052	2.68286	3.00872	2.0113	1.5233
Experimental hybrids	(CKSBL10060/CKDHL120312)//CKLMLN150474	4.93526	5.27595	12.0579	11	59.8971	58.96	59.4393	58.4068	-0.300971	-0.5	219.611	220.693	118.058	118.514	0.936846	0.896829	0.54037	0.540484	2.81976	2.99945	2.40905	1.99686	3.13757	3.51194
Experimental hybrids	(CKDHL120918/CKLMARSI0029)//CKDHL142806	4.9324	5.26724	16.9523	19.25	65.188	65.9949	64.4596	65.019	-0.591847	-1	203.716	194.616	104.315	99.1214	0.950931	0.949019	0.516678	0.509066	2.64347	2.56072	2.54427	2.5007	1.73925	1.03076
Experimental hybrids	(CKDHL120918/CML494)//CKSBL10194	4.92954	5.26305	15.4091	16.7	62.5042	62.487	62.4864	62.5027	-0.00079714	-1.66533e-15	212.515	209.769	115.991	115.344	0.979101	1.05297	0.548181	0.549451	2.8277	3.03941	2.4074	1.98524	2.63318	2.54551
Experimental hybrids	(CKLTI0133/CKDHL120312)//CKLMLN150356	4.92669	5.26166	12.2051	11.3	59.0855	57.8871	59.3982	58.357	0.294245	0.5	209.509	203.491	108.543	104.656	0.993187	1.09721	0.518441	0.511471	2.8198	2.97701	2.54832	2.50957	3.16006	3.49846
Experimental hybrids	(CKLTI0043/CKDHL120312)//CKLMLN150474	4.92669	5.25995	11.6666	10.45	61.4519	60.9954	61.4424	60.9794	0.000115831	-2.9976e-15	218.721	219.604	117.666	117.199	0.979101	1.05063	0.539867	0.538082	2.64086	2.47414	2.54921	2.50791	2.93609	3.04836
Experimental hybrids	(CKLTI0139/CKLTI0335)//CKDHL120312	4.92097	5.24953	13.4286	13.35	60.3166	59.5265	59.8917	58.9994	-0.299269	-0.5	219.7	222.802	116.795	116.452	0.993187	1.09896	0.525789	0.519976	2.83403	3.04476	2.41272	1.9937	2.88452	2.99456
Experimental hybrids	(CKSBL10194/CKDHL120312)//CKLMLN150459	4.92097	5.24696	12.3239	11.45	60.6919	60.0292	61.0935	60.5689	0.298605	0.5	214.73	212.387	116.982	116.024	0.965016	0.999684	0.543064	0.541602	2.83442	3.00702	2.54998	2.50439	2.57658	2.52961
Experimental hybrids	(CKDHL120918/CKLTI0136)//CKSBL10194	4.91812	5.24343	16.6808	18.75	62.4953	62.4334	62.8513	62.9427	0.29581	0.5	214.431	212.358	115.564	114.647	0.950931	0.94749	0.537879	0.536968	2.63158	2.53207	2.67212	2.99523	2.90896	3.04199
Experimental hybrids	(CKLTI0139/CKLTI0335)//CKDHL140475	4.91526	5.24041	13.3819	13.25	62.4723	62.4286	62.1007	61.9729	-0.29614	-0.5	213.619	211.613	115.48	114.656	0.979101	1.05362	0.542961	0.541807	2.43009	1.98635	2.41215	1.98968	1.77449	0.99884
Experimental hybrids	(CKDHL120312/CML536)//CKDHL140539	4.90383	5.21995	12.7862	12.3	64.4852	64.9954	64.1057	64.4794	-0.297005	-0.5	218.518	219.254	131.304	136.199	0.965016	1.00063	0.605742	0.623082	2.64086	2.47414	2.68118	3.00791	2.93609	3.04836
Experimental hybrids	(CKLMARSI0037/CML543)//CKDHL140475	4.89812	5.20824	13.7342	13.8	61.8734	61.5813	62.7277	62.6893	0.59933	1	219.367	220.718	116.723	116.049	0.979101	1.049	0.532167	0.528481	2.44202	2.01623	2.29382	1.50981	1.99002	1.49499
Experimental hybrids	(CKLTI0227/CKLMARSI0022)//CKSBL10205	4.89526	5.20408	13.5098	13.45	62.5548	62.4833	61.8464	61.5353	-0.590783	-1	224.601	230.065	126.687	130.002	0.979101	1.05156	0.561836	0.565935	2.63292	2.47615	2.67776	2.99801	2.39948	2.04523
Experimental hybrids	(CKLTI0227/CKLMARSI0029)//CKDHL120358	4.88955	5.19541	13.5259	13.45	61.7855	61.5095	61.7233	61.4749	-0.003418	1.22125e-15	219.829	222.929	111.468	109.157	0.950931	0.953127	0.501048	0.488098	2.81248	2.99557	2.40907	1.98733	2.57935	2.49734
Experimental hybrids	(CKLMARSI0037/CML543)//CKDHL142806	4.88669	5.19011	14.8414	15.65	63.7204	64.046	63.7122	64.0383	-0.000958118	-1.44329e-15	211.972	207.286	115.635	114.4	0.936846	0.895972	0.545989	0.547198	2.44185	2.00973	2.54354	2.49709	1.72305	0.98798
Experimental hybrids	(CKLTI0227/CKDHL120918)//CKSBL10194	4.87813	5.17468	14.4982	15.1	62.239	62.0903	62.6698	62.6135	0.300406	0.5	218.65	219.225	119.547	120.08	0.950931	0.947427	0.548785	0.550709	2.6368	2.53162	2.54695	2.50015	2.85639	2.9817
Experimental hybrids	(CKLTI0227/CKLMARSI0029)//CKDHL140475	4.87241	5.1652	14.1987	14.7	60.6801	60.0592	60.28	59.5453	-0.297733	-0.5	224.365	230.209	114.866	113.801	0.950931	0.952767	0.506134	0.495303	2.64044	2.51708	2.5446	2.49024	2.60976	2.49701
Experimental hybrids	(CKLTI0138/CKLTI0330)//CKSBL10205	4.87241	5.16506	13.7519	13.9	63.3984	63.6141	63.0406	63.1166	-0.296089	-0.5	219.82	221.537	118.952	119.016	0.979101	1.04913	0.538512	0.536958	2.8118	2.97781	2.54608	2.49688	2.65392	2.53118
Experimental hybrids	(CKDHL120312/CML536)//CKLTI0230	4.86956	5.15886	14.1451	14.6	61.1418	60.6139	61.1671	60.6078	0.001866	-4.55191e-15	218.484	219.661	116.382	115.647	0.965016	1.0007	0.532759	0.529431	2.45801	2.00688	2.54628	2.49857	2.37498	2.0434
Experimental hybrids	(CKDHL120918/CKLTI0138)//CKSBL10194	4.86956	5.158	14.4358	15.1	63.0099	63.0938	63.4857	63.6855	0.302406	0.5	220.284	223.052	119.941	120.965	0.965016	1.00023	0.544534	0.545458	2.83077	3.03841	2.54881	2.49898	2.38502	2.05729
Experimental hybrids	(CKSBL10194/CKDHL120312)//CML550	4.86956	5.15723	12.8531	12.5	60.7605	60.1456	60.7803	60.1475	0.00141098	-7.77156e-16	216.082	215.842	123.381	125.745	0.950931	0.948746	0.572073	0.580926	2.26069	1.52007	2.5478	2.50771	2.5838	2.48715
Experimental hybrids	(CKLTI0227/CKLMARSI0022)//CKDHL140475	4.8667	5.15489	13.6641	13.7	61.0765	60.5149	60.6962	59.9979	-0.296127	-0.5	223.186	228.224	117.574	117.107	0.936846	0.902361	0.520888	0.512945	2.63152	2.47832	2.67217	2.9915	1.80911	1.05615
Experimental hybrids	(CKDHL120918/CKLMARSI0029)//CKDHL120341	4.86384	5.14985	14.6577	15.4	62.9347	62.9908	63.3099	63.474	0.2977	0.5	222.062	224.94	113.213	111.081	0.965016	0.999578	0.502733	0.491284	2.43918	1.97082	2.54719	2.50136	2.5544	2.50867
Experimental hybrids	(CKDHL120918/CKLTI0138)//CKDHL140475	4.85527	5.13601	14.9107	15.85	62.5096	62.4139	61.6827	61.3388	-0.596668	-1	215.281	214.342	105.574	100.241	0.950931	0.952442	0.485705	0.467194	2.837	3.00091	2.53938	2.49205	2.36508	2.02353
Experimental hybrids	(CML543/CML494)//CKDHL142806	4.8467	5.12123	14.5984	15.3	64.0147	64.4539	64.3526	64.9364	0.294805	0.5	213.966	212.134	112.454	109.982	0.922761	0.853478	0.524358	0.517297	2.45023	2.01761	2.53678	2.4794	2.01879	1.48344
Experimental hybrids	(CKLTI0227/CKDHL120918)//CKDHL142806	4.84099	5.11136	14.1248	14.45	64.4197	64.9131	63.6757	63.9234	-0.592802	-1	213.806	211.767	115.935	115.059	0.965016	0.999599	0.547729	0.54825	2.61927	2.47161	2.67603	3.00105	1.99196	1.48293
Experimental hybrids	(CKSBL10205/CKDHL120312)//CKMLN150478	4.84099	5.11052	14.9558	15.95	61.8658	61.5737	61.8758	61.5637	0.000863827	-5.55112e-16	218.864	220.799	117.217	116.969	0.936846	0.900439	0.53098	0.527579	2.81427	2.97783	2.41595	2.00002	2.38348	2.03669
Experimental hybrids	(CKLTI0137/CKLTI0330)//CKDHL140475	4.83242	5.09432	13.8593	14.2	60.7278	60.0762	61.1117	60.5699	0.297778	0.5	222.636	227.332	116.603	116.096	0.936846	0.898602	0.519251	0.512182	2.66198	2.56628	2.54824	2.49661	2.05516	1.49423
Experimental hybrids	(CKSBL10194/CKDHL120312)//CKLTI0136	4.82671	5.08574	13.1331	12.8	61.4546	61.024	62.1777	61.9932	0.592299	1	217.469	218.919	127.637	131.576	0.922761	0.8508	0.587894	0.600374	2.79368	2.95631	2.54435	2.49711	2.35307	2.03702
Experimental hybrids	(CML322/CML543)//CKDHL140475	4.82099	5.07472	15.6953	17.15	61.8121	61.5175	62.1463	61.992	0.294612	0.5	220.202	223.004	117.57	117.434	0.922761	0.849575	0.52781	0.523502	2.84123	3.04922	2.41358	1.9935	2.59251	2.49819
Experimental hybrids	(CKLTI0138/CKLMARSI0022)//CKDHL140475	4.82099	5.07172	12.9953	12.7	61.8284	61.5417	61.8516	61.5651	0.00168104	-7.77156e-16	218.265	219.222	113.381	111.44	0.950931	0.950911	0.516681	0.508579	2.64527	2.52921	2.40909	1.99356	2.11183	1.5919
Experimental hybrids	(CML543/CML494)//CKDHL140910	4.81814	5.06865	14.5504	15.3	64.2187	64.6641	63.102	63.1378	-0.890486	-1.5	217.679	218.313	120.17	121.255	0.936846	0.898698	0.552165	0.555401	2.46123	2.05532	2.54224	2.49199	2.6071	2.51666
Experimental hybrids	CKDHL140548//(CKDHL120312/CML312)	4.81814	5.068	13.584	13.65	62.1513	61.9777	61.8089	61.518	-0.294188	-0.5	214.422	212.797	119.656	120.576	0.950931	0.948945	0.563925	0.570479	2.82653	3.05396	2.54356	2.49829	2.60937	2.53572
Experimental hybrids	(CKLMARSI0037/CML543)//CKDHL142425	4.80671	5.04831	14.5504	15.25	62.9664	63.0271	62.958	63.0191	-0.000339188	9.99201e-16	227.717	235.385	117.846	117.798	0.950931	0.948674	0.509432	0.499577	2.63617	2.48733	2.41877	2.01705	2.28515	1.99212
Experimental hybrids	(CKSBL10205/CKDHL120312)//CKLMLN150340	4.80386	5.04263	12.692	12.15	61.8448	61.5869	61.8149	61.5696	-0.00175477	1.11022e-16	219.956	222.364	121.297	122.833	0.993187	1.09972	0.549633	0.552246	2.43993	2.00301	2.67706	3.00461	2.83457	2.99111
Experimental hybrids	(CKSBL10060/CKDHL120312)//CKLTI0136	4.79529	5.03153	11.5113	10.15	61.436	61.021	61.7845	61.4808	0.296233	0.5	219.654	222.293	128.909	133.175	0.936846	0.902889	0.589292	0.602715	2.79812	2.95363	2.54116	2.49474	2.88987	3.01253
Experimental hybrids	(CKSBL10205/CKDHL120312)//CKDHL140548	4.79243	5.02601	14.1844	14.65	62.5096	62.4139	61.3022	60.8388	-0.893789	-1.5	205.977	198.342	114.009	111.991	0.965016	1.00244	0.563205	0.567194	2.64437	2.50091	2.53938	2.49205	2.36508	2.02353
Experimental hybrids	(CKDHL120918/CKLMARSI0022)//CKDHL140475	4.79243	5.02326	14.3119	14.85	62.1994	62.0403	61.8091	61.5385	-0.297413	-0.5	215.627	214.867	107.152	102.677	0.936846	0.899458	0.493423	0.477919	2.45574	2.0206	2.67195	2.99687	2.27942	1.97359
Experimental hybrids	(CKDHL0221/CKDHL120312)//CKLMLN150474	4.77815	4.99761	11.3773	9.95	61.8823	61.6001	61.8575	61.5689	-0.00131359	-1.22125e-15	222.118	225.587	118.567	119.405	0.965016	0.998293	0.531361	0.52859	2.63613	2.50977	2.67539	3.00434	3.40901	4.00561
Experimental hybrids	(CKLTI0227/CKLMARSI0029)//CKDHL142806	4.77529	4.99711	13.4646	13.3	64.4261	64.9505	64.0387	64.4364	-0.296894	-0.5	215.775	216.141	109.462	106.381	0.965016	1.00043	0.506387	0.495451	2.6114	2.4734	2.67193	2.98966	3.07064	3.43823
Experimental hybrids	(CKDHL0221/CML464)//CKLTI0230	4.77529	4.99362	13.7398	13.8	63.3118	63.489	65.2265	66.0249	1.48608	2.5	224.269	229.275	126.251	129.097	0.950931	0.94942	0.556785	0.55975	2.61279	2.47797	2.55162	2.50584	2.29848	2.0229
Experimental hybrids	(CKLTI0043/CKDHL120312)//CML494	4.77529	4.99343	12.8463	12.4	62.9454	63.0356	62.1784	62.0266	-0.593938	-1	227.445	235.977	135.247	142.699	0.922761	0.849775	0.592725	0.60711	2.82377	2.99128	2.67701	3.00537	1.98433	1.47865
Experimental hybrids	(CKDHL0221/CKDHL120312)//CKLMLN150478	4.76101	4.96894	12.251	11.4	62.5239	62.4772	63.2917	63.5036	0.595155	1	224.606	230.788	138.647	147.214	0.86642	0.648983	0.614554	0.636085	2.62515	2.52429	2.54081	2.49172	2.80018	2.97398
Experimental hybrids	(CKSBL10205/CKDHL120312)//CKLTI0133	4.75815	4.96506	13.056	12.75	61.5026	61.1141	61.1383	60.6166	-0.296089	-0.5	218.948	220.037	123.079	124.766	0.922761	0.849128	0.561762	0.566958	2.8118	2.97781	2.54608	2.49688	2.36734	2.03118
Experimental hybrids	(CKDHL120918/CML494)//CKDHL142445	4.75815	4.96483	14.8848	15.75	66.3193	67.5118	65.9638	67.0433	-0.296115	-0.5	230.049	240.09	127.592	131.349	0.922761	0.852058	0.544431	0.543905	2.81691	2.97496	2.41241	1.98656	2.60645	2.50415
Experimental hybrids	(CKDHL120918/CKLMARSI0022)//CKSBL10205	4.75529	4.95868	14.0425	14.25	62.4963	62.4209	62.4737	62.4466	-0.00150701	-1.66533e-15	212.641	208.524	114.858	113.231	0.950931	0.946263	0.541013	0.539991	2.43546	2.00989	2.68105	3.00605	2.51396	2.4797
Experimental hybrids	(CML322/CML543)//CKDHL140700	4.75244	4.95666	14.0771	14.4	64.3865	64.8534	63.9878	64.3547	-0.297687	-0.5	230.481	239.654	124.278	126.161	0.950931	0.949663	0.526978	0.520884	2.45763	2.00839	2.68523	3.00938	2.86147	2.96591
Experimental hybrids	(CKDHL120918/CKLMARSI0029)//CKSBL10205	4.75244	4.9554	15.3145	16.55	61.7963	61.4577	62.1479	61.9415	0.296028	0.5	217.495	218.025	110.17	106.898	0.965016	0.998529	0.503109	0.490833	2.6522	2.53354	2.55118	2.50594	2.61627	2.4992
Experimental hybrids	(CKLTI0137/CKLTI0330)//CKDHL140910	4.74958	4.9514	14.3129	14.8	62.4858	62.4492	61.678	61.4244	-0.595961	-1	216.103	216.594	119.733	121.005	0.950931	0.953795	0.557786	0.561488	2.62563	2.48829	2.54184	2.4879	2.29687	1.98851
Experimental hybrids	(CKLTI0138/CKLMARSI0022)//CKDHL120312	4.74672	4.94224	13.0488	12.8	61.0172	60.4949	59.8938	59.019	-0.888968	-1.5	222.76	227.366	115.979	115.371	0.936846	0.899019	0.516678	0.509066	2.83611	3.06072	2.54427	2.5007	2.88559	3.03076
Experimental hybrids	(CKDHL120918/CKLTI0136)//CKDHL120312	4.73815	4.92989	15.3187	16.55	60.9813	60.3932	60.9523	60.4034	-0.000754695	2.10942e-15	219.458	221.401	108.169	104.174	0.936846	0.899147	0.485567	0.468549	2.86223	3.06332	2.42115	2.004	2.31776	1.97851
Experimental hybrids	CKLTI0133//(CKDHL120312/CML312)	4.73815	4.92742	13.0972	12.8	60.6572	59.9915	61.4186	61.0311	0.594517	1	226.442	233.058	122.228	123.473	0.922761	0.847583	0.533431	0.529353	2.65313	2.56642	2.68391	3.00242	2.25675	1.98044
Experimental hybrids	(CKLTI0227/CKLMARSI0029)//CKLTI0043	4.7353	4.92585	14.2843	14.7	63.9911	64.3823	63.9782	64.3876	-0.000532681	-2.55351e-15	219.366	221.229	110.331	107.729	0.965016	0.997763	0.4984	0.486552	2.8062	2.97002	2.67302	2.99931	2.27863	1.99479
Experimental hybrids	(CKLTI0139/CKLTI0335)//CKDHL143607	4.73244	4.92006	13.6843	13.75	62.1892	62.0039	61.8042	61.4869	-0.296362	-0.5	210.076	205.797	106.894	102.85	0.965016	1.00173	0.514661	0.505616	2.44319	1.97809	2.67549	2.99623	2.34869	2.0349
Experimental hybrids	(CKSBL10060/CKDHL120312)//CKLTI0139	4.72959	4.91621	12.2863	11.4	60.9736	60.4365	61.3386	60.9482	0.297589	0.5	214.668	213.938	125.775	129.353	0.979101	1.05037	0.587973	0.601909	2.79722	2.95401	2.28519	1.50081	3.06264	3.44319
Experimental hybrids	(CKSBL10060/CKDHL120312)//CKLMLN150461	4.72387	4.90176	12.2545	11.45	61.1556	60.6861	61.1842	60.7004	0.00157836	1.11022e-16	204.739	195.43	106.633	102.042	0.979101	1.04744	0.525355	0.520304	2.83611	3.02005	2.28203	1.50457	3.14083	3.48164
Experimental hybrids	CKLTI0136//(CKDHL120312/CML312)	4.71816	4.89563	14.176	14.6	62.5334	62.507	62.8892	62.9926	0.296475	0.5	221.628	225.39	117.586	117.648	0.950931	0.952829	0.523629	0.519173	2.79131	2.93424	2.55032	2.50589	2.88186	3.01749
Experimental hybrids	(CKLTI0139/CKDHL120918)//CKDHL140910	4.70673	4.87333	13.9741	14.25	63.3864	63.5701	61.8653	61.5444	-1.18838	-2	213.077	210.73	110.822	108.179	0.979101	1.04897	0.520273	0.51355	2.64438	2.56508	2.54501	2.49965	2.60945	2.52928
Experimental hybrids	(CKDHL120918/CKLTI0138)//CKLTI0043	4.70388	4.87101	15.8184	17.35	64.4054	64.9139	64.3461	64.8388	-0.00242724	9.99201e-16	211.356	207.592	107.728	103.241	0.936846	0.902442	0.508955	0.497194	2.64437	2.50091	2.67134	2.99205	2.36508	2.02353
Experimental hybrids	(CKSBL10194/CKDHL120312)//CKMLN150478	4.70388	4.86951	12.5395	11.9	62.8794	62.9541	61.7455	61.4636	-0.889413	-1.5	224.975	231.416	126.795	130.511	0.979101	1.05041	0.559847	0.564891	2.81554	2.99044	2.55257	2.50979	2.57488	2.49997
Experimental hybrids	(CKLTI0138/CKLTI0330)//CKSBL10194	4.70102	4.86506	13.5401	13.55	63.3984	63.6141	63.4211	63.6166	0.00103121	-2.33147e-15	222.582	226.287	118.952	119.016	0.965016	0.999128	0.526887	0.521958	2.61917	2.47781	2.67804	2.99688	2.36734	2.03118
Experimental hybrids	(CKLTI0139/CKDHL120918)//CKDHL120358	4.70102	4.8633	13.4366	13.3	62.126	61.9745	63.2502	63.5065	0.890368	1.5	219.739	221.435	111.159	108.178	0.979101	1.05175	0.504815	0.492474	2.82422	3.01722	2.5483	2.49606	2.23818	1.98322
Experimental hybrids	(CKDHL120918/CKLMARSI0029)//CKDHL143607	4.70102	4.86326	14.7053	15.5	63.716	64.0403	63.331	63.5385	-0.297413	-0.5	210.684	206.367	108.229	104.177	0.965016	0.999458	0.512798	0.502919	2.45574	2.0206	2.40802	1.99687	1.99283	1.47359
Experimental hybrids	(CKDHL120312/CML536)//CKLMARSI0022	4.69531	4.85648	13.0278	12.65	61.8243	61.4797	61.8239	61.4827	3.00674e-05	2.9976e-15	221.34	224.742	121.318	122.51	0.979101	1.04929	0.544722	0.544027	2.83243	3.00537	2.41637	2.00202	1.98904	1.47361
Experimental hybrids	(CKLTI0227/CKLMARSI0029)//CKDHL120341	4.69245	4.85177	13.073	12.7	62.8561	62.8956	62.8039	62.8645	-0.00223315	-1.66533e-15	226.595	233.933	122.356	124.557	0.965016	0.998311	0.535859	0.534004	2.62213	2.48095	2.54263	2.49789	2.28607	1.98499
Experimental hybrids	(CKDHL0221/CKDHL120312)//CKLTI0136	4.68959	4.84506	13.3515	13.2	64.8433	65.5039	65.9895	66.9869	0.89212	1.5	225.05	231.547	137.58	145.6	0.936846	0.901732	0.607661	0.625616	2.63582	2.47809	2.67549	2.99623	2.63528	2.5349
Experimental hybrids	(CML322/CML543)//CKDHL142806	4.68959	4.84432	13.3146	13.3	64.1403	64.5762	63.7751	64.0699	-0.296463	-0.5	211.733	208.582	112.476	110.346	0.950931	0.948602	0.530876	0.527182	2.66198	2.56628	2.41628	1.99661	2.62833	2.49423
Experimental hybrids	(CKDHL120312/CKLTI0042)//CKLMLN150474	4.68388	4.83717	12.1061	11.15	61.789	61.4179	62.5201	62.3928	0.593337	1	218.632	219.279	115.87	114.386	0.965016	0.999046	0.529021	0.523168	2.8255	2.9786	2.55133	2.51132	3.15997	3.48659
Experimental hybrids	(CKDHL120312/CML536)//CKLTI0133	4.68388	4.83552	13.0657	12.8	62.1544	61.9662	62.1293	61.949	-0.000449884	3.21965e-15	228.766	238.467	125.598	129.049	0.950931	0.949631	0.543778	0.543366	3.03243	3.53748	2.54549	2.49426	2.60204	2.48573
Experimental hybrids	(CKSBL10194/CKDHL120312)//CKLTI0133	4.68388	4.834	12.5871	12	63.6872	63.9822	64.0602	64.4766	0.297007	0.5	222.222	226.95	128.072	132.019	0.965016	0.998875	0.572608	0.58033	2.84513	3.07603	2.55101	2.50427	2.05751	1.50685
Experimental hybrids	(CKSBL10205/CKDHL120312)//CKLMARSI0022	4.68388	4.83331	12.7349	12.25	61.0706	60.5271	60.6751	60.0191	-0.29746	-0.5	214.488	212.635	120.358	121.298	0.965016	0.998674	0.563682	0.569577	2.8288	2.98733	2.55073	2.51705	2.57174	2.49212
Experimental hybrids	(CKLTI0138/CKLMARSI0022)//CKDHL140910	4.68102	4.82967	14.3418	14.85	64.5326	65.0652	63.3921	63.5279	-0.891359	-1.5	214.822	213.875	115.439	114.465	0.922761	0.850356	0.53642	0.533915	2.82738	3.02676	2.66813	2.98491	2.32781	2.02942
Experimental hybrids	(CML322/CML543)//CML495	4.68102	4.82822	14.3643	14.95	63.6909	64.0225	64.0646	64.5137	0.297245	0.5	216.665	215.97	121.648	123.179	0.950931	0.947621	0.561422	0.567778	2.62712	2.48401	2.54871	2.51051	2.76321	2.95242
Experimental hybrids	(CKLTI0043/CKDHL120312)//CKLMLN150340	4.67531	4.81968	12.3847	11.65	63.4767	63.7064	63.2052	63.2811	-0.291482	-0.5	221.46	224.231	127.549	131.218	0.965016	0.998709	0.575894	0.585688	2.4484	2.01607	2.5522	2.50084	2.34546	2.00327
Experimental hybrids	(CKDHL120918/CKLTI0136)//CKSBL10205	4.67531	4.81905	14.2985	14.8	62.2697	62.1054	61.8537	61.5599	-0.299411	-0.5	211.173	206.985	110.01	107.093	0.936846	0.899671	0.521975	0.516721	2.83311	3.03826	2.53954	2.48888	2.85786	3.02062
Experimental hybrids	(CKDHL120312/CML536)//CKLTI0134	4.67245	4.81451	12.9934	12.65	63.2586	63.4541	62.126	61.9636	-0.889413	-1.5	216.718	217.216	120.693	122.011	0.993187	1.10041	0.559847	0.564891	2.81554	2.99044	2.55257	2.50979	2.86146	2.99997
Experimental hybrids	(CKDHL120918/CKLTI0136)//CKDHL140910	4.67245	4.81196	16.3484	18.1	64.1044	64.5292	63.7569	64.0689	-0.295636	-0.5	208.625	201.887	111.778	108.774	0.965016	0.999684	0.543064	0.541602	2.64179	2.50702	2.54998	2.50439	2.28999	2.02961
Experimental hybrids	(CKLTI0139/CKLMARSI0022)//CKSBL10194	4.66674	4.80621	13.6214	13.65	62.5111	62.4234	62.8787	62.9231	0.297336	0.5	216.204	215.745	115.402	114.016	0.965016	1.00072	0.533503	0.52949	2.80935	2.96338	2.68344	3.00606	2.59816	2.49934
Experimental hybrids	(CKSBL10194/CKDHL120312)//CKDHL120694	4.66103	4.79629	12.2814	11.35	61.7336	61.4188	61.0036	60.4738	-0.591549	-1	217.539	218.582	127.189	131.276	0.950931	0.949633	0.589959	0.603441	2.80543	2.97123	2.67752	2.99617	2.22808	1.92731
Experimental hybrids	(CKLTI0227/CKLMARSI0029)//CKDHL143607	4.66103	4.79325	14.5206	15.15	62.2119	62.0467	61.0704	60.5376	-0.890823	-1.5	209.358	204.754	108.96	105.455	0.950931	0.950404	0.521453	0.51444	2.81946	2.99151	2.40976	2.00064	2.01793	1.4999
Experimental hybrids	(CKSBL10205/CKDHL120312)//CKLMLN150474	4.65817	4.78951	12.5506	11.95	60.7076	60.0597	60.6773	60.0008	-0.000556197	-3.33067e-16	216.169	215.155	116.002	114.857	0.922761	0.85042	0.533138	0.529579	2.63948	2.50036	2.41339	1.99975	2.65332	2.53158
Experimental hybrids	(CKLMARSI0037/CKLTI0139)//CKDHL140475	4.65531	4.78618	13.7159	13.85	61.108	60.5606	61.1668	60.6192	0.00376734	-2.77556e-15	217.664	218.417	112.635	110.353	0.950931	0.950731	0.512961	0.503303	2.64593	2.51662	2.67819	2.99314	2.05721	1.49522
Experimental hybrids	(CKSBL10060/CKDHL120312)//CKLTI0134	4.65246	4.78042	12.0999	11.15	59.5765	58.5427	59.6664	58.6304	0.00606382	-1.88738e-15	212.019	209.223	126.911	131.047	0.936846	0.9005	0.609679	0.630042	2.81276	2.97636	2.41775	2.00306	3.18762	3.51009
Experimental hybrids	(CKSBL10194/CKDHL120312)//CKLTI0139	4.65246	4.77843	12.9588	12.6	61.737	61.4334	61.7098	61.4427	-0.00131046	1.11022e-16	219.112	220.408	128.305	132.397	0.950931	0.94749	0.588254	0.601968	3.01684	3.53207	2.67212	2.99523	2.90896	3.04199
Experimental hybrids	(CKLTI0133/CKDHL120312)//CKLMARSI0029	4.64103	4.76211	13.8616	14	61.0345	60.4374	60.6325	59.9113	-0.297147	-0.5	224.841	230.898	113.445	111.044	0.950931	0.950777	0.494541	0.478031	3.00879	3.48277	2.54232	2.49491	2.60616	2.49438
Experimental hybrids	(CKDHL0221/CKDHL120312)//CKDHL120694	4.64103	4.76035	12.7368	12.15	63.2569	63.4193	63.7062	63.9882	0.30183	0.5	224.829	230.64	133.5	139.888	0.936846	0.899595	0.59358	0.607834	2.81418	3.0009	2.68027	3.00274	2.32385	1.98904
Experimental hybrids	(CKLTI0137/CKLTI0330)//CKSBL10194	4.63532	4.74953	14.1548	14.55	62.2124	62.0265	62.9356	62.9994	0.592093	1	217.229	218.552	122.537	124.452	0.979101	1.04896	0.564539	0.569976	2.6414	2.54476	2.54468	2.4937	2.59793	2.49456
Experimental hybrids	(CML543/CML494)//CKSBL10194	4.63532	4.74919	12.9752	12.5	63.6832	63.9517	63.6932	63.9824	0.00046459	-9.99201e-16	215.513	213.562	120.57	120.711	0.993187	1.0981	0.559343	0.561688	2.63379	2.51148	2.5521	2.5078	2.51387	2.46783
Experimental hybrids	(CKLMARSI0037/CML543)//CKDHL142445	4.63246	4.74175	13.2739	13.05	64.9063	65.5795	65.6918	66.5989	0.594735	1	228.317	235.789	123.641	125.632	0.922761	0.847679	0.535346	0.532572	2.64501	2.55546	2.41398	1.9978	2.5221	2.50287
Experimental hybrids	(CKSBL10205/CKDHL120312)//CKLMLN150459	4.62389	4.72922	12.3786	11.65	61.4389	60.9811	60.6598	59.9712	-0.594778	-1	209.558	203.881	114.248	112.833	0.950931	0.949243	0.545606	0.546768	2.85411	3.05237	2.41514	1.99938	3.15629	3.50095
Experimental hybrids	(CKSBL10060/CKDHL120312)//CKLTI0133	4.62389	4.72855	11.9953	10.95	61.8262	61.5199	61.4523	61.0144	-0.296026	-0.5	222.634	227.129	133.056	138.82	0.950931	0.950976	0.597741	0.61258	2.83378	3.01664	2.54905	2.50623	2.95051	3.05601
Experimental hybrids	(CKLTI0227/CKLMARSI0022)//CKLTI0043	4.62104	4.72577	14.0955	14.35	63.6591	63.9554	64.0338	64.4529	0.297449	0.5	221.59	225.996	118.304	118.844	0.950931	0.949049	0.532865	0.530086	2.62103	2.51173	2.54881	2.50439	2.49252	2.4381
Experimental hybrids	(CKSBL10205/CKDHL120312)//CKLMARSI0029	4.62104	4.72534	13.4692	13.45	61.4209	60.9772	60.6408	59.96	-0.594456	-1	217.163	218.394	106.13	101.306	0.936846	0.90026	0.48413	0.465696	2.64287	2.53771	2.54217	2.48953	2.63563	2.50698
Experimental hybrids	(CKSBL10205/CKDHL120312)//CKLMLN150356	4.61818	4.71903	12.9838	12.6	58.1363	56.6186	58.4721	57.0592	0.295272	0.5	204.177	194.458	108.177	104.915	0.965016	0.998244	0.542453	0.543065	2.45142	2.04502	2.53787	2.48861	3.43231	4.03512
Experimental hybrids	(CKLTI0137/CKLTI0330)//CKDHL143607	4.61818	4.71899	14.1502	14.55	62.1739	62.0009	61.8009	61.5097	-0.295885	-0.5	210.188	205.571	108.943	105.33	0.950931	0.952301	0.5211	0.514404	2.43208	1.95892	2.54936	2.50265	2.66086	2.56111
Experimental hybrids	(CKLTI0139/CKLMARSI0022)//CKDHL140475	4.61818	4.71686	13.2367	13.05	62.6081	62.5982	61.8984	61.6454	-0.591212	-1	221.389	225.073	115.829	115.043	0.922761	0.848038	0.521245	0.514528	2.43715	1.97795	2.54758	2.50403	2.5805	2.49429
Experimental hybrids	(CML543/CML494)//CKDHL143607	4.61532	4.71605	14.9979	16	62.1392	61.9008	62.4511	62.3194	0.294647	0.5	205.187	196.709	112.5	110.112	0.936846	0.901658	0.55984	0.563852	2.2469	1.46764	2.68209	3.01223	2.37081	2.04206
Experimental hybrids	(CKDHL120918/CKLMARSI0029)//CKDHL142425	4.61532	4.7152	15.4393	16.75	62.955	63.0592	63.3238	63.5453	0.296508	0.5	217.532	218.459	114.148	112.801	0.950931	0.952767	0.521634	0.515303	2.64044	2.51708	2.67656	2.99024	2.89634	2.99701
Experimental hybrids	(CKLTI0138/CKLMARSI0022)//CKDHL142806	4.6039	4.69552	13.913	14.2	64.4294	64.9662	63.6512	63.949	-0.594691	-1	216.409	217.217	116.446	116.299	0.950931	0.949631	0.539903	0.538366	2.64717	2.53748	2.41352	1.99426	2.31545	1.98573
Experimental hybrids	(CKSBL10194/CKDHL120312)//CKLMARSI0022	4.6039	4.69322	12.9724	12.65	62.1743	62.0225	62.1622	62.0137	0.000124755	5.55112e-16	216.2	215.17	124.16	126.679	0.965016	0.997621	0.576922	0.587778	2.43449	1.98401	2.54871	2.51051	2.47663	2.45242
Experimental hybrids	(CKLTI0043/CKDHL120312)//CKMLN150478	4.59818	4.68608	12.493	11.8	62.2164	62.0494	62.6072	62.5462	0.29822	0.5	223.691	229.278	128.19	132.67	0.950931	0.948776	0.568632	0.576937	2.63052	2.50197	2.54604	2.49673	2.49017	2.42548
Experimental hybrids	(CKDHL120918/CKLTI0136)//CKDHL142806	4.59818	4.68249	15.2823	16.35	63.6724	63.9824	63.321	63.5228	-0.294923	-0.5	212.248	208.532	110.249	106.956	0.993187	1.09779	0.519812	0.512089	2.44736	2.03854	2.5532	2.51153	2.204	1.96847
Experimental hybrids	(CKLTI0139/CKDHL120918)//CKDHL142806	4.59533	4.68014	14.0703	14.4	64.8654	65.5725	63.754	64.0886	-0.889758	-1.5	211.187	207.361	112.808	110.763	0.965016	1.00052	0.534834	0.532803	2.60844	2.44008	2.41506	1.99813	2.59268	2.50692
Experimental hybrids	(CKLTI0138/CKLTI0330)//CKDHL140475	4.59247	4.67542	13.5826	13.6	62.2306	62.0427	61.9493	61.6304	-0.291057	-0.5	213.444	211.673	112.375	110.797	0.993187	1.1005	0.528304	0.525042	2.81276	2.97636	2.41775	2.00306	2.61445	2.51009
Experimental hybrids	(CKLTI0138/CKLTI0330)//CKDHL140910	4.59247	4.67532	13.1078	12.85	63.2879	63.4479	62.0941	61.8717	-0.892868	-1.5	215.981	216.279	120.166	120.833	0.950931	0.953181	0.559461	0.562695	2.81943	2.97926	2.41467	2.00431	2.31913	2.0222
Experimental hybrids	(CKLTI0227/CKDHL120918)//CKDHL120341	4.58676	4.66562	13.5018	13.45	62.2532	62.0768	62.6488	62.5741	0.298134	0.5	224.293	228.574	118.116	117.38	0.979101	1.04781	0.517819	0.508895	2.64018	2.51132	2.67852	2.99884	2.58272	2.47611
Experimental hybrids	(CKLTI0043/CKDHL120312)//CKDHL120694	4.5839	4.66211	11.8947	10.75	62.5512	62.4374	61.3935	60.9113	-0.891388	-1.5	223.242	228.148	132.467	137.544	0.936846	0.900777	0.591416	0.603031	2.81616	2.98277	2.67429	2.99491	2.89275	2.99438
Experimental hybrids	(CML543/CML494)//CKSBL10205	4.5839	4.65676	14.2516	14.75	64.1889	64.6861	64.2281	64.7004	0.00157836	-3.33067e-16	214.479	212.18	121.169	122.292	0.936846	0.897436	0.56798	0.575304	2.83611	3.02005	2.54596	2.50457	1.99449	1.48164
Experimental hybrids	(CML543/CML494)//CKDHL120341	4.58104	4.65479	13.7047	13.8	64.4482	65.0083	64.4292	64.9837	-0.000587137	-5.55112e-16	224.76	230.728	131.253	136.666	0.950931	0.949785	0.580065	0.591238	2.63545	2.52134	2.67876	3.00261	2.82635	2.98621
Experimental hybrids	(CKSBL10205/CKDHL120312)//CKLTI0139	4.58104	4.65478	14.0931	14.45	61.8958	61.6186	60.8756	60.2261	-0.884273	-1.5	208.308	202.623	111.802	109.47	0.950931	0.949311	0.540783	0.539912	2.62734	2.47397	2.55382	2.5003	2.64488	2.51593
Experimental hybrids	(CML543/CML494)//CKDHL142425	4.57819	4.65166	15.4993	16.75	62.4907	62.3534	63.6074	63.8547	0.890795	1.5	223.939	228.404	117.099	116.161	0.922761	0.849663	0.515353	0.505884	2.45763	2.00839	2.55326	2.50938	2.2883	1.96591
Experimental hybrids	(CKDHL120918/CKLMARSI0022)//CKLTI0043	4.57248	4.64072	13.092	12.75	64.0848	64.489	64.5044	65.0191	0.299584	0.5	210.269	205.467	106.855	101.882	0.950931	0.948411	0.509833	0.498119	2.81911	2.96922	2.54818	2.4983	2.02239	1.48877
Experimental hybrids	(CKLTI0133/CKDHL120312)//CKLMLN150340	4.56962	4.63555	12.3392	11.6	62.4617	62.3363	63.1578	63.2813	0.592105	1	226.717	233.735	126.111	129.138	0.993187	1.10227	0.550047	0.551568	2.84219	2.99743	2.68403	3.01029	2.93207	3.02137
Experimental hybrids	(CKDHL0221/CKDHL120312)//CKLMLN150459	4.56962	4.63431	11.5441	10.2	61.1094	60.5402	60.7744	60.0895	-0.295113	-0.5	210.912	206.051	113.205	111.189	0.979101	1.05158	0.540056	0.538845	2.82937	2.98694	2.54559	2.50033	3.16943	3.54226
Experimental hybrids	(CKLMARSI0037/CKLTI0139)//CKSBL10205	4.56105	4.6206	13.8863	14.1	62.9018	63.0005	63.2169	63.4675	0.293343	0.5	219.604	221.881	120.319	121.389	0.936846	0.903739	0.549569	0.551623	2.81968	3.00002	2.54189	2.48714	2.86052	3.00096
Experimental hybrids	(CKLTI0139/CKDHL120918)//CKDHL141105	4.56105	4.62047	13.7086	13.8	64.7583	65.4359	65.1351	65.9476	0.297101	0.5	220.503	223.89	124.756	127.926	0.979101	1.05325	0.566827	0.574036	2.61706	2.47735	2.67223	2.98931	2.86261	2.99831
Experimental hybrids	(CKDHL120918/CKLTI0136)//CKDHL141105	4.56105	4.61805	13.3515	13.3	65.5375	66.487	65.9107	67.0027	0.296323	0.5	215.859	215.519	119.221	119.844	0.950931	0.952974	0.555931	0.559451	2.8277	3.03941	2.53937	2.48524	2.3466	2.04551
Experimental hybrids	(CKDHL120312/CKLTI0042)//CKLMARSI0022	4.55819	4.61666	12.0497	11.05	62.8699	62.8534	62.8464	62.8547	-0.00056636	-1.88738e-15	214.199	211.654	121.586	122.411	0.936846	0.899663	0.569603	0.575884	2.65026	2.50839	2.68523	3.00938	2.57488	2.46591
Experimental hybrids	(CKDHL120312/CML536)//CKLTI0139	4.55819	4.61343	13.8666	14.1	60.9787	60.4334	60.9489	60.4427	-0.00131046	-2.33147e-15	220.682	223.108	116.999	116.647	0.965016	0.99749	0.526254	0.521968	2.82421	3.03207	2.54015	2.49523	2.62237	2.54199
Experimental hybrids	(CKLTI0043/CKDHL120312)//CKLTI0134	4.55248	4.60466	12.9403	12.6	62.5658	62.5049	62.1715	61.9938	-0.297246	-0.5	220.177	223.645	129.141	133.369	0.922761	0.850053	0.584105	0.594676	2.83947	3.04516	2.67965	2.99801	2.56459	2.47934
Experimental hybrids	(CKDHL120918/CKLMARSI0029)//CKLTI0043	4.54391	4.58843	14.5929	15.3	63.2537	63.4334	63.2318	63.4427	-0.00131046	1.66533e-15	206.145	198.108	101.208	94.6467	0.965016	0.99749	0.495254	0.481968	2.82421	3.03207	2.67212	2.99523	2.33579	2.04199
Experimental hybrids	(CKSBL10205/CKDHL120312)//CKLTI0318	4.5382	4.58097	13.853	14	61.3957	60.9489	61.3654	60.9469	-0.00194153	-3.33067e-16	214.282	212.504	119.016	119.78	0.965016	0.997458	0.557392	0.562329	2.44147	2.00378	2.54532	2.50027	2.84889	2.98547
Experimental hybrids	(CKDHL120312/CML536)//CKMLN150478	4.53534	4.57655	13.8697	14.05	62.1797	61.9748	61.7854	61.4538	-0.297129	-0.5	213.681	212.361	113.204	111.18	0.950931	0.952097	0.526859	0.521093	2.79515	2.94926	2.54184	2.49295	2.67736	2.54945
Experimental hybrids	(CKDHL0221/CKDHL120312)//CKLTI0134	4.53248	4.57054	12.4627	11.75	62.518	62.4879	63.6226	63.9692	0.889966	1.5	222.08	226.822	131.352	136.574	0.950931	0.954217	0.590364	0.602798	2.62529	2.49596	2.676	2.99165	2.8326	2.98212
Experimental hybrids	(CKLTI0043/CKDHL120312)//CKLMARSI0022	4.52963	4.56477	13.4793	13.4	61.8315	61.5215	61.428	60.9831	-0.297266	-0.5	222.328	226.051	127.985	132.488	0.965016	0.998358	0.577294	0.587582	2.63902	2.52809	2.54513	2.50234	2.25445	2.00071
Experimental hybrids	(CKDHL120312/CKLTI0042)//CKLTI0133	4.52391	4.55473	13.0251	12.7	63.3502	63.5996	63.7277	64.0983	0.296676	0.5	217.761	217.947	124.676	127.098	0.922761	0.851456	0.571791	0.579681	2.44534	2.01706	2.54276	2.4871	2.59362	2.4915
Experimental hybrids	(CKSBL10060/CKDHL120312)//CML494	4.52391	4.55394	12.1942	11.35	61.7864	61.4642	61.4074	60.9785	-0.296459	-0.5	221.49	224.596	134.734	140.877	0.936846	0.899326	0.610459	0.628665	2.82991	3.03366	2.67513	2.99698	3.19546	3.53013
Experimental hybrids	(CKLTI0137/CKLMARSI0022)//CKSBL10205	4.5182	4.54621	13.3188	13.15	63.6486	63.9234	63.6396	63.9231	0.000215415	1.11022e-16	219.402	221.245	117.914	117.516	0.950931	0.950717	0.533503	0.52949	2.80935	2.96338	2.55147	2.50606	2.59816	2.49934
Experimental hybrids	(CKDHL0221/CKDHL120312)//CML494	4.5182	4.54572	13.5889	13.55	64.8816	65.5702	65.6012	66.5202	0.59142	1	220.883	224.451	137.42	145.321	0.950931	0.951592	0.623202	0.646996	2.60402	2.46068	2.54368	2.4989	2.85217	3.00011
Experimental hybrids	(CKLTI0043/CKDHL120312)//CKLMLN150459	4.5182	4.54405	12.2106	11.35	61.5113	61.1054	61.8537	61.5599	0.29483	0.5	213.354	210.735	112.343	110.343	0.936846	0.899671	0.529725	0.526721	2.83311	3.03826	2.53954	2.48888	2.57128	2.52062
Experimental hybrids	(CML322/CML543)//CKSBL10205	4.5182	4.54402	13.5836	13.6	63.6948	64.0196	63.3713	63.5596	-0.292924	-0.5	215.144	214.437	118.248	118.377	0.965016	0.998104	0.551677	0.55352	2.82531	2.99628	2.54928	2.50203	2.28569	1.9894
Experimental hybrids	CKLTI0230//(CKDHL120312/CML312)	4.51249	4.53326	13.0107	12.7	60.6828	60.0403	61.0482	60.5385	0.296828	0.5	220.279	222.867	119.534	119.927	0.979101	1.04946	0.539922	0.537919	2.841	3.0206	2.53998	2.49687	2.56601	2.47359
Experimental hybrids	(CKDHL120918/CKLMARSI0029)//CKDHL141105	4.50963	4.53072	16.0272	17.6	65.9806	66.989	66.4068	67.5191	0.299584	0.5	216.811	216.717	121.391	122.132	0.965016	0.998411	0.560208	0.563119	2.43385	1.96922	2.68014	2.9983	2.02239	1.48877
Experimental hybrids	(CKSBL10205/CKDHL120312)//CKLTI0136	4.50963	4.52892	13.0617	12.75	62.6095	62.5409	62.25	62.04	-0.295652	-0.5	215.125	214.244	117.678	118.13	0.936846	0.899179	0.550858	0.554134	2.82312	3.01559	2.66987	2.99106	2.28678	2.01797
Experimental hybrids	(CKDHL120312/CKLTI0042)//CKLMLN150459	4.50677	4.52322	12.6093	12.05	62.5535	62.5225	62.1622	62.0137	-0.296996	-0.5	215.211	213.47	116.085	115.429	0.993187	1.09762	0.542047	0.542778	2.62712	2.48401	2.68067	3.01051	3.0498	3.45242
Experimental hybrids	(CML543/CML494)//CKDHL140700	4.50392	4.52031	13.676	13.85	66.3124	67.4531	65.9179	66.9361	-0.297749	-0.5	232.756	243.86	131.02	136.03	0.979101	1.04748	0.5551	0.559034	2.64315	2.53022	2.68112	2.9994	2.80774	2.9595
Experimental hybrids	(CKLTI0137/CKLMARSI0022)//CKDHL140475	4.50392	4.52021	13.9256	14.15	61.7919	61.4797	60.639	59.9703	-0.891269	-1.5	218.333	220.216	113.433	111.643	0.950931	0.950712	0.514587	0.505728	2.41952	1.98758	2.41872	2.00768	2.67242	2.54931
Experimental hybrids	(CKSBL10194/CKDHL120312)//CKDHL140539	4.50392	4.51995	12.8467	12.4	64.106	64.4954	63.3447	63.4794	-0.594125	-1	219.361	220.704	136.149	142.949	0.965016	1.00063	0.625117	0.648082	2.64086	2.47414	2.68118	3.00791	2.93609	3.04836
Experimental hybrids	(CKDHL120312/CKLTI0042)//CKLTI0139	4.50106	4.51542	13.0248	12.7	61.7695	61.4617	61.7601	61.4527	0.000874948	-1.44329e-15	222.96	227.581	127.336	130.76	0.922761	0.849524	0.570355	0.576911	2.65127	2.53892	2.54168	2.49486	2.2712	1.96869
Experimental hybrids	(CKLTI0138/CKLTI0330)//CKDHL120358	4.4982	4.50826	13.7672	13.95	63.716	64.0403	63.7115	64.0385	-0.000292681	-3.33067e-16	216.208	215.867	114.15	112.427	0.950931	0.949458	0.528297	0.522919	2.64837	2.5206	2.67195	2.99687	2.56601	2.47359
Experimental hybrids	(CKLTI0227/CKDHL120918)//CKDHL142425	4.49535	4.50451	15.5957	16.95	64.0169	64.4541	64.7894	65.4636	0.596189	1	206.251	199.216	109.209	106.011	0.979101	1.05041	0.532722	0.529891	2.43028	1.99044	2.55257	2.50979	2.86146	2.99997
Experimental hybrids	(CKDHL120312/CKLTI0042)//CKLMLN150461	4.48964	4.49596	12.1187	11.25	61.7262	61.3961	61.2748	60.8141	-0.29913	-0.5	215.447	213.945	116.481	115.744	0.936846	0.900605	0.538205	0.537053	2.81575	2.96432	2.41614	2.00569	3.13546	3.50236
Experimental hybrids	(CKSBL10060/CKDHL120312)//CKLMLN150459	4.48964	4.49176	11.9519	10.95	60.0182	59.1861	59.6623	58.7004	-0.295542	-0.5	210.118	204.68	116.144	115.292	0.965016	0.997436	0.556355	0.560304	2.83611	3.02005	2.54596	2.50457	2.85425	2.98164
Experimental hybrids	(CML322/CML543)//CKDHL140910	4.48678	4.49047	14.3224	14.85	63.2948	63.4485	61.7675	61.4332	-1.18765	-2	208.389	202.249	121.162	122.381	0.965016	0.998739	0.59024	0.603569	2.44643	2.00566	2.6844	3.01505	2.56352	2.48722
Experimental hybrids	(CKSBL10060/CKDHL120312)//CKDHL120668	4.48678	4.48865	12.0086	11.1	60.0479	59.1641	59.2973	58.1378	-0.593365	-1	210.352	205.713	115.504	114.755	0.965016	0.998698	0.55604	0.560401	2.8465	3.05532	2.54224	2.49199	3.46685	4.01666
Experimental hybrids	(CKDHL120918/CKLTI0136)//CKDHL140475	4.48678	4.488	15.4949	16.85	62.2515	62.0938	62.3443	62.1855	0.00528604	-1.11022e-16	214.76	213.552	110.61	107.965	0.936846	0.900227	0.513534	0.505458	2.63814	2.53841	2.54881	2.49898	2.09844	1.55729
Experimental hybrids	(CKLMARSI0037/CKLTI0139)//CKSBL10194	4.48392	4.48365	15.1556	16.3	61.9437	61.6641	62.7216	62.6378	0.595117	1	220.295	222.813	119.093	119.755	0.908676	0.798698	0.54054	0.540401	2.8465	3.05532	2.6742	2.99199	2.32051	2.01666
Experimental hybrids	(CKLTI0139/CKLTI0335)//CKDHL120341	4.48107	4.48117	12.8912	12.4	63.2952	63.451	63.3169	63.4508	0.00224486	-7.77156e-16	220.071	223.049	119.183	119.743	0.965016	1.0004	0.541008	0.539845	2.81278	3.00307	2.67468	2.99622	2.30666	1.99997
Experimental hybrids	(CKSBL10194/CKDHL120312)//CKLMLN150461	4.48107	4.48072	12.6876	12.15	60.6809	59.983	60.7395	60.0616	0.00405854	-1.88738e-15	211.075	206.811	115.047	113.999	0.950931	0.950564	0.546303	0.547677	2.65111	2.51314	2.42695	2.01139	2.91079	2.99307
Experimental hybrids	(CKLMARSI0037/CKLTI0139)//CKDHL141105	4.47821	4.47514	13.8911	14.2	64.219	64.666	64.3232	64.7281	0.005471	-1.66533e-15	221.085	224.492	131.736	137.421	0.950931	0.950019	0.595487	0.61131	2.83614	3.01609	2.68601	3.00399	2.93477	3.00878
Experimental hybrids	(CKDHL120918/CKLTI0138)//CKDHL141105	4.47821	4.47483	14.0073	14.3	65.5609	66.5118	65.2029	66.0433	-0.296115	-0.5	220.6	223.84	123.823	126.099	0.936846	0.902058	0.559931	0.563905	2.81691	2.97496	2.67634	2.98656	2.89304	3.00415
Experimental hybrids	(CKLTI0227/CKDHL120918)//CKDHL120312	4.46393	4.45035	14.2728	14.65	61.8118	61.5002	61.8069	61.4902	0.000311909	-9.99201e-16	215.194	214.706	105.442	100.889	0.965016	0.999099	0.489667	0.474125	2.61868	2.51012	2.67719	3.00039	2.84213	2.98754
Experimental hybrids	(CKLTI0139/CKLTI0335)//CKLTI0043	4.46393	4.44983	13.6128	13.6	64.0449	64.4559	64.073	64.4673	0.00234662	-2.33147e-15	219.344	221.654	117.976	118.207	0.936846	0.899011	0.536486	0.534479	2.82241	3.0414	2.68352	3.01096	2.5883	2.49983
Experimental hybrids	(CKDHL120918/CKLTI0138)//CKDHL142806	4.46393	4.44676	14.8265	15.7	64.5681	65.1861	63.8476	64.2004	-0.592663	-1	209.536	203.68	109.325	105.792	0.936846	0.897436	0.525355	0.520304	2.83611	3.02005	2.67792	3.00457	2.28108	1.98164
Experimental hybrids	(CKLTI0138/CKLTI0330)//CKDHL142806	4.46107	4.4451	14.2135	14.7	64.7571	65.4063	63.951	64.3498	-0.595595	-1	214.33	213.076	115.8	114.993	0.936846	0.903329	0.541072	0.540173	2.80865	2.95242	2.68223	3.00698	2.38217	2.0548
Experimental hybrids	(CKLTI0139/CKLMARSI0022)//CKDHL120341	4.45821	4.44041	14.0506	14.35	62.9195	62.9681	62.9237	62.9518	0.00170573	-1.44329e-15	222.593	227.618	121.428	122.788	0.965016	1.00047	0.540261	0.538432	2.43709	2.00983	2.54342	2.49864	2.86946	2.99501
Experimental hybrids	(CKLTI0043/CKDHL120312)//CML550	4.45821	4.43892	12.4263	11.7	60.7137	60.0409	59.9672	59.04	-0.592772	-1	207.392	200.944	117.498	117.88	0.950931	0.949179	0.577983	0.589134	2.43786	2.01559	2.66987	2.99106	2.57336	2.51797
Experimental hybrids	(CKLTI0137/CKLMARSI0022)//CKDHL143607	4.45536	4.43355	14.1135	14.45	62.5845	62.5199	62.5937	62.5144	0.00109489	-1.22125e-15	207.632	201.329	103.985	98.3205	0.950931	0.950976	0.504741	0.49258	2.64115	2.51664	2.54905	2.50623	1.80417	1.05601
Experimental hybrids	(CKLTI0043/CKDHL120312)//CKLMLN150356	4.4525	4.43153	12.6796	12.05	59.5507	58.4627	59.9498	59.0029	0.298108	0.5	208.206	201.226	104.77	99.1255	0.936846	0.899995	0.502084	0.488931	2.62874	2.4914	2.67967	3.00374	3.39331	3.98049
Experimental hybrids	(CKLTI0227/CKDHL120918)//CKDHL120358	4.4525	4.43143	15.0878	16.05	61.4211	60.9651	62.1632	61.945	0.594304	1	217.999	219.199	108.103	103.606	0.979101	1.05057	0.489892	0.472012	2.82013	2.99022	2.41588	2.00339	2.53512	2.46673
Experimental hybrids	(CKLTI0043/CKDHL120312)//CKLTI0139	4.4525	4.43062	12.197	11.25	62.2323	62.0898	62.2502	62.0992	0.00126693	-1.88738e-15	216.128	215.367	121.491	122.967	0.950931	0.947465	0.564539	0.571315	2.82068	3.00195	2.41224	1.99359	2.47403	2.41997
Experimental hybrids	(CKSBL10205/CKDHL120312)//CKLMLN150461	4.4525	4.42868	13.2255	12.9	60.6005	59.9209	59.8104	58.9466	-0.595748	-1	211.624	206.774	118.806	118.731	0.950931	0.946263	0.568138	0.574991	2.62809	2.50989	2.41712	2.00605	2.80054	2.9797
Experimental hybrids	(CKDHL0221/CML464)//CKLTI0136	4.4525	4.42861	13.4088	13.25	64.4638	65.0353	65.9866	67.0518	1.18809	2	221.81	224.706	130.83	135.592	0.965016	1.00021	0.588219	0.601372	2.80838	2.98234	2.68291	3.00763	2.79758	2.98599
Experimental hybrids	(CKSBL10194/CKDHL120312)//CKLMLN150340	4.44679	4.41964	12.733	12.25	61.8408	61.541	62.962	63.004	0.890951	1.5	218.494	218.841	121.666	123.189	0.950931	0.947573	0.557014	0.562254	2.63504	2.51926	2.67512	2.99478	3.35968	3.98194
Experimental hybrids	CML494//(CKDHL120312/CML312)	4.44107	4.41033	13.3565	13.25	62.4706	62.4462	62.8162	62.9473	0.295878	0.5	217.958	219.368	116.399	115.984	0.922761	0.854365	0.533225	0.530276	2.80714	2.96912	2.41571	1.99432	2.60905	2.51472
Experimental hybrids	(CKDHL120918/CKLTI0138)//CKDHL120341	4.43822	4.40386	13.4793	13.5	64.175	64.6139	63.8304	64.1078	-0.295254	-0.5	217.321	217.661	117.1	116.647	0.950931	0.950703	0.536634	0.534431	2.65064	2.50688	2.54628	2.49857	2.66157	2.5434
Experimental hybrids	(CML322/CML543)//CKDHL120341	4.43536	4.3985	13.4393	13.35	64.506	65.0665	64.5681	65.1057	0.0034838	-7.77156e-16	218.935	220.542	119.418	119.695	0.950931	0.949995	0.54393	0.543033	2.44184	1.96476	2.54606	2.49489	2.65827	2.55054
Experimental hybrids	(CKDHL0221/CML464)//CKLTI0134	4.42965	4.39047	13.1639	12.9	63.9999	64.4359	65.1351	65.9476	0.891342	1.5	212.362	209.89	122.782	125.176	0.936846	0.903247	0.586202	0.599036	2.61706	2.47735	2.67223	2.98931	2.57602	2.49831
Experimental hybrids	(CKLTI0227/CKLMARSI0022)//CKDHL120358	4.42393	4.38087	12.9172	12.5	62.1871	62.0024	62.9355	62.9876	0.594322	1	221.435	225.762	111.99	109.492	0.950931	0.951889	0.49896	0.485074	2.79913	2.9567	2.41539	2.00143	3.17949	3.5218
Experimental hybrids	(CKLTI0227/CKDHL120918)//CKSBL10205	4.42393	4.37967	14.3418	14.85	63.3951	63.5652	63.0116	63.0279	-0.297118	-0.5	219.038	221.125	116.336	115.715	0.950931	0.950356	0.52867	0.523915	2.82738	3.02676	2.66813	2.98491	2.90098	3.02942
Experimental hybrids	(CKSBL10194/CKDHL120312)//CKDHL120668	4.41822	4.36892	11.7844	10.65	61.8632	61.6075	62.2766	62.1146	0.299866	0.5	213.032	209.794	116.768	116.125	0.979101	1.0475	0.551913	0.554296	2.839	3.03838	2.67962	3.00257	3.13261	3.47675
Experimental hybrids	(CKLTI0133/CKDHL120312)//CKDHL120694	4.41822	4.3684	13.3043	13.15	61.916	61.6543	61.9515	61.6607	0.00203338	-1.88738e-15	216.387	215.15	118.118	117.694	0.936846	0.899392	0.548041	0.548809	2.64817	2.50686	2.54444	2.49543	2.93202	3.03789
Experimental hybrids	(CKDHL120312/CKLTI0042)//CKLMLN150478	4.41537	4.36577	12.1625	11.2	61.405	60.9424	61.7691	61.4278	0.297195	0.5	221.324	224.703	127.491	130.757	0.908676	0.799392	0.575269	0.582666	2.82579	3.0211	2.55117	2.50964	3.17439	3.49424
Experimental hybrids	(CKDHL120312/CKLTI0042)//CML550	4.41537	4.36368	12.2874	11.35	62.4963	62.4209	62.0932	61.9466	-0.298627	-0.5	202.64	191.324	112.705	110.231	0.950931	0.946263	0.572013	0.579991	2.62809	2.50989	2.54908	2.50605	2.80054	2.9797
Experimental hybrids	(CKDHL120312/CKLTI0042)//CKLMLN150356	4.41251	4.36054	11.9749	10.95	59.995	59.1073	61.553	61.1502	1.19079	2	208.183	202.164	110.63	108.009	0.950931	0.950992	0.534296	0.53263	2.63011	2.49903	2.41938	2.00089	2.89895	3.01274
Experimental hybrids	(CKLTI0137/CKLMARSI0022)//CKDHL120358	4.40965	4.35392	12.783	12.3	62.6215	62.6075	63.0376	63.1146	0.299866	0.5	221.9	225.044	115.692	114.625	0.965016	0.997501	0.517038	0.509296	2.64637	2.53838	2.4157	2.00257	2.84603	2.97675
Experimental hybrids	CKLTI0134//(CKDHL120312/CML312)	4.4068	4.35079	12.7701	12.15	61.3975	60.9559	61.7078	61.4149	0.293189	0.5	218.838	220.518	117.501	117.46	0.922761	0.847643	0.533371	0.530614	2.80899	2.98823	2.54182	2.49733	2.56855	2.49382
Experimental hybrids	(CKSBL10205/CKDHL120312)//CKDHL120668	4.40394	4.34654	13.572	13.6	60.2859	59.5146	60.2404	59.4817	-0.00171828	-3.33067e-16	211.967	208.406	109.514	105.896	0.979101	1.05194	0.518637	0.511194	2.81966	2.98272	2.40746	1.99096	3.15136	3.48621
Experimental hybrids	(CKLTI0227/CKLMARSI0029)//CKSBL10205	4.40394	4.34485	13.424	13.35	62.6119	62.5541	61.8368	61.5169	-0.594473	-1	229.187	238.698	124.319	127.458	0.950931	0.949727	0.537942	0.536586	2.63905	2.52653	2.53948	2.48964	2.86739	3.00816
Experimental hybrids	(CKDHL120918/CKLTI0138)//CKSBL10205	4.40108	4.33892	14.5077	15.15	62.2424	62.1075	61.5157	61.1146	-0.591495	-1	218.12	218.544	120.537	121.375	0.922761	0.847501	0.551913	0.554296	2.839	3.03838	2.4157	2.00257	2.55944	2.47675
Experimental hybrids	(CKDHL120312/CML536)//CKLTI0136	4.39251	4.3266	13.6882	13.7	62.1226	61.9066	62.4569	62.3755	0.295122	0.5	222.115	226.11	123.525	125.564	0.965016	0.99894	0.553712	0.556334	2.81046	2.98118	2.67127	2.99316	2.89283	3.00624
Experimental hybrids	(CKLTI0139/CKLMARSI0022)//CKDHL141105	4.39251	4.32541	12.5649	11.9	64.7472	65.4286	64.7641	65.4729	0.000980065	-3.33067e-16	222.923	227.613	126.247	129.656	1.02136	1.20362	0.566211	0.571807	2.81535	2.98635	2.67608	2.98968	2.92083	2.99884
Experimental hybrids	(CKDHL120918/CKLMARSI0022)//CKDHL142425	4.39251	4.3254	13.8318	14.1	63.3129	63.4577	63.2894	63.4415	-0.00109241	-2.9976e-15	216.041	215.525	110.888	107.898	0.979101	1.04853	0.510859	0.500833	2.6522	2.53354	2.68314	3.00594	2.61627	2.4992
Experimental hybrids	(CKLTI0133/CKDHL120312)//CKLMARSI0022	4.3868	4.31404	12.2069	11.35	61.9099	61.6074	62.3007	62.0993	0.29718	0.5	225.771	232.569	129.772	134.932	0.965016	0.998874	0.5711	0.579911	2.65102	2.54935	2.54218	2.49202	2.85703	3.00865
Experimental hybrids	(CKDHL0221/CML464)//CKLTI0133	4.38394	4.3075	12.7262	12.2	62.9429	63.0224	64.1136	64.5497	0.893365	1.5	222.6	227.373	128.426	133.12	0.965016	0.999227	0.574641	0.584658	2.8152	2.98034	2.67543	3.00678	2.83666	2.98845
Experimental hybrids	(CKLTI0138/CKLMARSI0022)//CKDHL120341	4.38109	4.3049	12.5779	11.95	63.339	63.5086	63.7178	63.9988	0.297283	0.5	222.913	227.087	123.482	125.078	0.965016	1.00142	0.550983	0.551424	2.84569	3.00741	2.67043	2.98772	2.64377	2.52983
Experimental hybrids	(CKDHL120312/CML536)//CML494	4.38109	4.30392	13.4789	13.45	62.6215	62.6075	62.2766	62.1146	-0.294374	-0.5	218.411	219.044	122.69	124.375	0.965016	0.997501	0.559663	0.564296	2.839	3.03838	2.54766	2.50257	2.84603	2.97675
Experimental hybrids	(CKLTI0227/CKLMARSI0029)//CKDHL141105	4.37823	4.29894	13.9153	14.15	63.2822	63.4772	64.0526	64.5036	0.595155	1	222.338	226.888	121.958	123.964	0.936846	0.898983	0.544804	0.546085	2.62515	2.52429	2.67278	2.99172	3.37335	3.97398
Experimental hybrids	(CKLTI0138/CKLMARSI0022)//CKDHL141105	4.37537	4.29483	13.7047	13.8	64.4234	65.0118	64.8224	65.5433	0.298126	0.5	223.362	228.59	129.745	134.349	0.979101	1.05206	0.575431	0.583905	2.81691	2.97496	2.67634	2.98656	3.17962	3.50415
Experimental hybrids	(CKDHL120918/CKLMARSI0022)//CKDHL143607	4.37537	4.29385	14.7131	15.55	63.0187	63.1166	61.8961	61.6228	-0.890536	-1.5	205.857	197.57	104.162	98.3925	0.950931	0.947291	0.507408	0.49656	2.27425	1.56626	2.67837	2.99346	2.03902	1.48872
Experimental hybrids	(CKDHL0221/CML464)//CML494	4.37252	4.29065	13.9018	14.15	64.7938	65.4608	65.5534	66.4656	0.594474	1	218.127	219.708	127.902	131.902	0.936846	0.902037	0.589071	0.602552	2.78834	2.92987	2.68296	3.0041	2.95594	3.05441
Experimental hybrids	(CKLTI0137/CKLTI0330)//CKDHL142806	4.37252	4.28826	13.4344	13.4	62.9577	63.0403	62.9506	63.0385	-0.000292681	3.33067e-16	212.283	209.117	113.074	110.927	0.922761	0.849458	0.536047	0.532919	2.841	3.0206	2.40802	1.99687	2.56601	2.47359
Experimental hybrids	(CKDHL0221/CKDHL120312)//CKDHL140539	4.3668	4.27977	14.266	14.7	65.6231	66.5215	65.9938	66.9831	0.296974	0.5	216.833	216.601	136.06	143.738	0.950931	0.948358	0.635419	0.662582	2.63902	2.52809	2.67709	3.00234	2.54104	2.50071
Experimental hybrids	(CKDHL120918/CML494)//CKDHL142806	4.35823	4.26619	14.1364	14.55	64.3688	64.9361	64.3252	64.9116	-0.00189841	1.66533e-15	219.075	220.237	116.003	115.235	0.965016	1.00164	0.526483	0.522156	2.62161	2.48102	2.28158	1.49304	2.50258	2.46228
Experimental hybrids	(CKLTI0139/CKLMARSI0022)//CKSBL10205	4.35823	4.26535	12.8552	12.35	63.8078	64.1163	63.8642	64.1577	0.00266518	-3.33067e-16	215.968	216.212	119.186	120.027	0.965016	1.00038	0.551651	0.554104	2.81555	2.99457	2.68244	3.00108	2.33119	2.00911
Experimental hybrids	(CKDHL120918/CKLMARSI0022)//CKDHL120358	4.35823	4.26489	13.5939	13.7	60.6021	59.8932	61.7133	61.4034	0.890607	1.5	208.555	202.651	97.9407	89.9237	0.950931	0.949147	0.462317	0.438549	2.47696	2.06332	2.55311	2.504	2.60435	2.47851
Experimental hybrids	(CKDHL120918/CKLTI0136)//CKLTI0043	4.35538	4.25826	13.737	13.9	64.4744	65.0403	64.4725	65.0385	-0.000292681	-7.77156e-16	210.684	206.367	110.023	106.677	0.936846	0.899458	0.524423	0.517919	2.841	3.0206	2.53998	2.49687	2.27942	1.97359
Experimental hybrids	(CKDHL120312/CML536)//CKLTI0318	4.35252	4.25572	12.9297	12.55	62.9558	62.983	62.6419	62.5616	-0.293062	-0.5	216.453	216.061	123.841	126.249	0.950931	0.950564	0.573428	0.582677	2.84375	3.01314	2.55891	2.51139	2.6242	2.49307
Experimental hybrids	(CKDHL0221/CKDHL120312)//CKLMARSI0022	4.35252	4.25554	13.8473	14.05	63.0477	63.1093	64.2828	64.6897	0.896016	1.5	231.387	242.548	139.185	148.098	0.950931	0.950195	0.595047	0.610819	2.83329	3.01012	2.68594	3.00402	2.61153	2.50077
Experimental hybrids	(CKLMARSI0037/CKLTI0139)//CKDHL143607	4.35252	4.25538	16.2847	18.1	61.3652	60.9439	60.9717	60.4279	-0.295828	-0.5	202.861	192.335	109.172	105.762	0.922761	0.847686	0.545355	0.546771	2.82264	3.00234	2.55041	2.5085	1.89524	1.44753
Experimental hybrids	(CKLTI0227/CKLMARSI0022)//CKDHL142425	4.35252	4.25461	13.5934	13.65	62.16	61.9718	62.1525	61.9458	0.000894226	-3.33067e-16	209.849	205.297	110.842	107.858	0.979101	1.05102	0.529027	0.523802	2.24052	1.45826	2.67894	2.99921	2.95274	3.04423
Experimental hybrids	(CKDHL120312/CML536)//CKDHL120918	4.34395	4.2365	15.4885	16.85	63.3887	63.592	61.8841	61.5951	-1.18779	-2	215.279	214.123	109.452	106.298	0.922761	0.848906	0.508962	0.499549	2.45587	2.07765	2.66898	2.98698	2.63052	2.56517
Experimental hybrids	(CKLTI0137/CKLTI0330)//CKDHL120358	4.3411	4.23478	12.0052	11	61.8958	61.6186	63.1584	63.2261	0.89845	1.5	209.761	205.123	101.035	94.4697	0.979101	1.04931	0.478783	0.459912	2.81997	2.97397	2.42186	2.0003	2.93146	3.01593
Experimental hybrids	(CKLTI0133/CKDHL120312)//CKDHL120918	4.33253	4.21961	14.6222	15.35	62.9183	62.9718	62.533	62.4458	-0.296226	-0.5	220.461	223.547	115.867	114.858	0.950931	0.951022	0.517402	0.508802	2.62578	2.45826	2.67894	2.99921	2.66616	2.54423
Experimental hybrids	(CKLTI0137/CKLMARSI0022)//CKSBL10194	4.32967	4.21514	13.009	12.7	62.9813	63.0499	64.1683	64.5606	0.894479	1.5	220.02	222.486	121.222	122.783	0.950931	0.948738	0.552878	0.55633	2.8319	3.03164	2.54879	2.5033	2.58595	2.48721
Experimental hybrids	(CKSBL10205/CKDHL120312)//CKDHL120694	4.32681	4.21072	13.5762	13.55	61.0516	60.489	60.3192	59.5191	-0.591777	-1	223.789	228.717	123.006	124.382	0.922761	0.848411	0.544708	0.543119	2.81911	2.96922	2.68014	2.9983	2.30897	1.98877
Experimental hybrids	(CKLTI0043/CKDHL120312)//CKLTI0318	4.32396	4.20666	13.1693	12.9	60.9741	60.3534	61.3245	60.8547	0.296554	0.5	211.611	207.204	117.817	117.161	0.965016	0.999663	0.561853	0.565884	2.265	1.50839	2.68523	3.00938	2.86147	2.96591
Experimental hybrids	(CKLTI0227/CKLMARSI0022)//CKDHL141105	4.3211	4.19953	13.9127	14.15	64.1082	64.5265	65.2184	65.9994	0.889213	1.5	217.956	219.802	123.793	126.202	0.965016	0.998963	0.568414	0.574976	2.83403	3.04476	2.67664	2.9937	3.1711	3.49456
Experimental hybrids	(CKDHL0221/CKDHL120312)//CKLTI0318	4.3211	4.19931	13.3294	13.15	61.8677	61.5402	62.6768	62.5895	0.596248	1	218.268	218.701	125.767	128.689	0.979101	1.05158	0.578806	0.588845	2.4441	1.98694	2.54559	2.50033	2.88285	3.04226
Experimental hybrids	(CKLTI0137/CKLTI0330)//CKDHL142425	4.31253	4.18621	12.6833	12.1	62.8903	62.9234	62.8787	62.9231	0.000215415	-2.10942e-15	207.191	200.245	107.865	103.516	0.993187	1.10072	0.525753	0.51949	2.61672	2.46338	2.28755	1.50606	2.88474	2.99934
Experimental hybrids	(CKLTI0139/CKLMARSI0022)//CKLTI0043	4.30682	4.17552	12.9447	12.6	64.4294	64.9662	64.4122	64.949	-0.000449884	-1.66533e-15	223.387	229.217	118.779	119.549	0.922761	0.849631	0.528278	0.523366	2.80124	3.07675	2.67745	2.99426	2.88862	2.98573
Experimental hybrids	(CKLTI0139/CKLMARSI0022)//CKDHL142806	4.30682	4.17355	14.174	14.55	64.8594	65.5199	64.4961	65.0144	-0.296026	-0.5	211.411	207.829	107.394	103.07	0.965016	1.00098	0.508616	0.49758	2.83378	3.01664	2.68101	3.00623	2.95051	3.05601
Experimental hybrids	(CKLTI0138/CKLTI0330)//CKDHL141105	4.30396	4.17065	13.7505	13.9	64.7938	65.4608	64.412	64.9656	-0.296887	-0.5	224.233	230.208	130.773	135.902	0.965016	1.00204	0.577446	0.587552	2.78834	2.92987	2.68296	3.0041	2.95594	3.05441
Experimental hybrids	(CKSBL10205/CKDHL120312)//CKLTI0230	4.30396	4.17041	13.866	14.05	62.0931	61.9286	61.7202	61.4729	-0.29614	-0.5	216.381	216.363	116.915	116.656	0.965016	1.00362	0.539086	0.536807	2.62272	2.48635	2.41215	1.98968	2.92083	2.99884
Experimental hybrids	(CKSBL10205/CKDHL120312)//CML550	4.3011	4.16244	13.4815	13.4	60.7285	60.0959	59.5603	58.577	-0.892756	-1.5	216.547	217.162	113.165	111.601	0.936846	0.899107	0.520487	0.51372	2.62536	2.49855	2.54423	2.5048	2.83999	2.98748
Experimental hybrids	(CKLTI0139/CKLTI0335)//CKDHL142806	4.29253	4.1513	14.4032	14.9	63.6503	63.9058	63.3046	63.4488	-0.294682	-0.5	200.671	188.74	101.024	93.9383	0.950931	0.949976	0.508364	0.496021	3.01019	3.4806	2.41595	2.00142	2.05019	1.48345
Experimental hybrids	(CKLTI0133/CKDHL120312)//CKLTI0318	4.28396	4.13602	13.1417	12.8	61.7763	61.4319	63.6765	63.9671	1.48462	2.5	217.952	217.888	119.336	119.896	0.965016	0.998159	0.545754	0.547233	2.62304	2.48981	2.54469	2.50199	2.82023	2.99236
Experimental hybrids	(CKSBL10205/CKDHL120312)//CKLTI0134	4.27254	4.11634	13.5817	13.6	61.854	61.5559	61.1555	60.6072	-0.589878	-1	210.933	207.627	115.069	114.625	0.936846	0.901048	0.554139	0.557494	2.82132	2.98729	2.41932	2.00165	2.62189	2.50028
Experimental hybrids	(CKLTI0227/CKDHL120918)//CKDHL143607	4.26968	4.10807	15.2618	16.35	61.7584	61.4346	61.3413	60.909	-0.298226	-0.5	201.865	190.642	109.124	105.187	0.936846	0.900711	0.551412	0.552372	2.44046	2.00052	2.5509	2.50872	2.87106	3.0233
Experimental hybrids	(CKSBL10194/CKDHL120312)//CKLTI0134	4.26682	4.10636	11.9461	10.85	62.5239	62.4131	62.5343	62.4234	0.00143891	-7.77156e-16	217.498	218.117	128.784	132.959	0.922761	0.849599	0.594229	0.60825	2.8119	2.97161	2.67603	3.00105	3.1383	3.48293
Experimental hybrids	(CKDHL120312/CKLTI0042)//CKLMLN150340	4.24969	4.07572	13.6257	13.7	64.4725	64.983	64.5443	65.0616	0.00405854	-3.33067e-16	218.489	219.561	128.327	132.499	0.922761	0.850564	0.588928	0.602677	2.65111	2.51314	2.55891	2.51139	2.6242	2.49307
Experimental hybrids	(CKDHL120918/CKLTI0136)//CKDHL143607	4.24969	4.07473	15.4004	16.65	62.2538	62.0457	62.2359	62.0094	-0.000874506	-1.22125e-15	196.837	182.006	101.175	94.5574	0.965016	0.998625	0.524399	0.519052	2.64408	2.52258	2.54517	2.50132	2.59504	2.52163
Experimental hybrids	(CKSBL10194/CKDHL120312)//CML494	4.24683	4.07041	11.8991	10.8	63.2306	63.4286	63.2422	63.4729	0.000980065	-7.77156e-16	213.037	210.613	122.119	123.906	0.908676	0.803623	0.577836	0.586807	2.81535	2.98635	2.41215	1.98968	2.92083	2.99884
Experimental hybrids	(CKSBL10060/CKDHL120312)//CKDHL120694	4.24683	4.06977	11.6375	10.35	62.1748	62.0025	61.8621	61.5586	-0.292385	-0.5	220.355	223.167	128.923	133.331	0.950931	0.94803	0.583425	0.594933	2.6231	2.48952	2.41661	1.99961	3.15581	3.49436
Experimental hybrids	(CKDHL0221/CKDHL120312)//CKDHL120668	4.24397	4.06444	12.7751	12.35	63.6558	63.9632	64.7894	65.4719	0.891388	1.5	214.544	213.592	120.469	121.529	0.936846	0.9002	0.561841	0.567154	2.82869	3.01832	2.41936	2.00068	2.62762	2.51194
Experimental hybrids	(CKDHL120918/CML494)//CKDHL142425	4.24397	4.06242	14.2168	14.65	64.0696	64.4915	63.7015	64.0311	-0.296844	-0.5	219.174	220.558	120.792	121.473	0.936846	0.897583	0.548931	0.549353	2.65313	2.56642	2.41998	2.00242	2.54334	2.48044
Experimental hybrids	(CKLTI0139/CKDHL120918)//CKDHL140475	4.24112	4.05902	13.4323	13.35	62.9365	63.0196	62.6103	62.5596	-0.292924	-0.5	221.831	225.937	115.018	113.877	0.922761	0.848104	0.512927	0.50352	2.63268	2.49628	2.41732	2.00203	2.85886	2.9894
Experimental hybrids	CKDHL140539//(CKDHL120312/CML312)	4.24112	4.05767	12.7032	12.15	64.5197	65.0719	64.5729	65.1292	0.00155239	-9.99201e-16	215.488	214.232	127.562	131.537	0.936846	0.899623	0.59487	0.610339	2.82468	3.00013	2.67907	3.00947	3.37825	3.98602
Experimental hybrids	(CKDHL120918/CKLTI0138)//CKDHL120358	4.23826	4.05605	15.4518	16.75	62.8975	62.9008	63.973	64.3194	0.888888	1.5	217.195	217.359	106.757	102.112	0.936846	0.901658	0.49009	0.473852	2.82479	2.96764	2.68209	3.01223	2.6574	2.54206
Experimental hybrids	(CKLTI0133/CKDHL120312)//CKLMLN150474	4.23255	4.04431	11.6651	10.4	61.8677	61.5402	61.5354	61.0895	-0.295113	-0.5	211.784	207.551	113.923	112.189	0.936846	0.90158	0.540056	0.538845	3.022	3.48694	2.54559	2.50033	3.16943	3.54226
Experimental hybrids	(CKDHL120918/CML494)//CKDHL140910	4.23255	4.0434	14.3029	14.8	63.4327	63.6543	61.9515	61.6607	-1.18645	-2	206.676	198.45	113.272	110.944	0.950931	0.949392	0.555791	0.558809	2.64817	2.50686	2.67641	2.99543	2.64543	2.53789
Experimental hybrids	(CKDHL120312/CML536)//CKDHL120694	4.22969	4.04142	13.4804	13.35	62.1585	61.9781	61.7646	61.4701	-0.296804	-0.5	217.074	218.441	115.784	115.194	0.936846	0.900227	0.532737	0.529432	2.808	2.98085	2.67745	2.99814	2.9996	3.41059
Experimental hybrids	(CKDHL120312/CKLTI0042)//CKLTI0230	4.22969	4.04035	12.9762	12.55	63.0495	63.1163	63.1032	63.1577	0.00266518	-6.32827e-15	215.271	215.012	125.288	128.527	0.908676	0.80038	0.586526	0.599104	2.81555	2.99457	2.55048	2.50108	2.61778	2.50911
Experimental hybrids	(CKLTI0137/CKLMARSI0022)//CKDHL142806	4.22969	4.038	13.0998	12.85	64.0471	64.4777	63.7113	64.018	-0.294188	-0.5	207.154	200.297	109.606	106.576	0.965016	0.998945	0.532925	0.530479	2.82653	3.05396	2.54356	2.49829	2.60937	2.53572
Experimental hybrids	(CKDHL120918/CKLMARSI0022)//CKDHL141105	4.22398	4.02972	14.2126	14.7	65.6037	66.5175	65.951	66.992	0.294612	0.5	217.149	217.754	120.082	120.934	0.965016	0.999575	0.55106	0.553502	2.84123	3.04922	2.67751	2.9935	2.8791	2.99819
Experimental hybrids	(CKLTI0139/CKDHL120918)//CKDHL120341	4.22398	4.0284	13.97	14.25	64.191	64.6543	64.2344	64.6607	0.00203338	1.11022e-16	221.475	223.9	122.066	123.194	0.936846	0.899392	0.551916	0.553809	2.64817	2.50686	2.67641	2.99543	2.64543	2.53789
Experimental hybrids	(CKSBL10060/CKDHL120312)//CKDHL120918	4.22112	4.02532	13.6222	13.7	62.9087	62.9479	62.4746	62.3717	-0.298627	-0.5	217.434	218.779	118.551	118.583	0.950931	0.953181	0.543961	0.542695	2.43417	1.97926	2.54664	2.50431	2.8923	3.0222
Experimental hybrids	(CKDHL0221/CKDHL120312)//CKDHL120918	4.22112	4.02473	14.7926	15.6	63.306	63.4957	63.3129	63.4855	0.00179574	-9.99201e-16	215.548	215.569	119.855	120.601	0.936846	0.900262	0.558861	0.562413	2.0558	1.01728	2.54894	2.50712	2.79843	2.96736
Experimental hybrids	(CKLTI0138/CKLTI0330)//CKLTI0043	4.22112	4.02244	12.725	12.15	64.1409	64.5959	64.1261	64.577	-0.00139484	-7.77156e-16	221.635	225.912	119.086	119.851	0.936846	0.899107	0.532112	0.52872	2.81799	2.99855	2.6762	3.0048	2.5534	2.48748
Experimental hybrids	CKLMARSI0022//(CKDHL120312/CML312)	4.21826	4.01973	12.0416	11.1	63.0121	63.0457	63.3773	63.5094	0.296246	0.5	218.934	220.006	125.939	129.057	0.965016	0.998625	0.578649	0.589052	2.64408	2.52258	2.67714	3.00132	2.30845	2.02163
Experimental hybrids	(CKLTI0139/CKLTI0335)//CKSBL10194	4.21826	4.01919	12.5818	11.85	61.4083	60.9517	62.1713	61.9824	0.594705	1	219.875	221.062	118.596	117.961	0.922761	0.8481	0.536093	0.531688	2.82642	3.01148	2.5521	2.5078	2.80046	2.96783
Experimental hybrids	(CML543/CML494)//CKDHL142445	4.21826	4.01724	13.5027	13.55	66.3255	67.4949	66.3619	67.519	0.00239365	-9.99201e-16	233.517	245.866	133.924	140.371	0.950931	0.949019	0.563178	0.569066	2.64347	2.56072	2.67623	3.0007	2.88559	3.03076
Experimental hybrids	(CKSBL10060/CKDHL120312)//CKLMLN150356	4.21255	4.00903	11.3195	9.85	57.378	55.6186	57.7111	56.0592	0.295272	0.5	203.741	193.708	107.818	104.415	0.965016	0.998244	0.538578	0.538065	2.83668	3.04502	2.66983	2.98861	3.71889	4.53512
Experimental hybrids	(CKSBL10194/CKDHL120312)//CKLMLN150356	4.20398	3.99419	12.4305	11.6	61.0291	60.4517	61.4103	60.9824	0.297585	0.5	201.558	189.562	100.292	92.4607	0.922761	0.8481	0.497343	0.481688	2.82642	3.01148	2.42014	2.0078	3.08704	3.46783
Experimental hybrids	(CKLTI0139/CKLTI0335)//CKSBL10205	4.19827	3.98419	14.0645	14.3	62.9249	62.9517	62.5517	62.4824	-0.296656	-0.5	211.007	205.812	113.751	111.211	0.950931	0.9481	0.543843	0.541688	2.82642	3.01148	2.5521	2.5078	2.80046	2.96783
Experimental hybrids	(CKLTI0137/CKLMARSI0022)//CKDHL142425	4.19827	3.98407	13.5921	13.6	62.5316	62.473	62.5383	62.4683	0.0018075	-9.99201e-16	209.074	204.224	103.532	98.0019	0.950931	0.949085	0.496989	0.483067	2.83198	3.04815	2.55227	2.51337	2.57794	2.49487
Experimental hybrids	(CKLTI0138/CKLMARSI0022)//CKDHL120358	4.19541	3.9816	13.5975	13.55	63.6392	63.9066	64.7398	65.3755	0.889363	1.5	220.952	224.11	114.552	113.064	0.950931	0.94894	0.511087	0.501334	3.00309	3.48118	2.53931	2.49316	2.60624	2.50624
Experimental hybrids	(CKSBL10060/CKDHL120312)//CKLTI0318	4.19255	3.97649	12.85	12.35	61.4257	60.9777	62.138	61.9433	0.591921	1	212.674	209.358	119.322	119.421	0.979101	1.05009	0.561471	0.565837	2.82189	2.99428	2.54569	2.49888	3.13622	3.48558
Experimental hybrids	(CKLTI0139/CKLMARSI0022)//CKDHL143607	4.19255	3.97514	13.6444	13.75	62.6022	62.5499	61.5049	61.0606	-0.888244	-1.5	200.977	189.736	104.892	100.033	0.950931	0.948738	0.529628	0.52633	2.44664	2.03164	2.54879	2.5033	2.29936	1.98721
Experimental hybrids	(CKSBL10205/CKDHL120312)//CML494	4.1897	3.97062	13.3166	13.1	62.2323	62.0898	61.8697	61.5992	-0.295854	-0.5	214.209	212.067	120.594	121.717	0.950931	0.947465	0.568414	0.576315	2.82068	3.00195	2.41224	1.99359	2.47403	2.41997
Experimental hybrids	CKDHL120668//(CKDHL120312/CML312)	4.18113	3.95477	13.1807	12.9	61.0373	60.5025	61.8621	61.5586	0.598976	1	217.273	217.867	110.978	108.331	0.979101	1.04803	0.5098	0.499933	2.81573	2.98952	2.41661	1.99961	2.86923	2.99436
Experimental hybrids	(CKLMARSI0037/CKLTI0139)//CKLTI0043	4.18113	3.95368	14.7384	15.4	66.6671	67.9209	67.4199	68.9466	0.592734	1	219.038	219.524	121.139	121.981	0.922761	0.846263	0.552638	0.554991	2.82073	3.00989	2.68105	3.00605	2.51396	2.4797
Experimental hybrids	(CKLMARSI0037/CML543)//CKSBL10205	4.17827	3.95115	14.5089	15.1	63.1996	63.3226	63.9098	64.3189	0.591703	1	219.613	220.866	122.873	124.681	0.950931	0.947827	0.555148	0.559187	2.83719	3.0068	2.41829	2.00763	2.28838	1.97777
Experimental hybrids	(CKDHL120918/CKLTI0138)//CKDHL143607	4.17827	3.94964	15.4261	16.7	62.9783	63.041	62.5815	62.504	-0.297531	-0.5	201.05	188.841	104.259	98.939	0.950931	0.947573	0.526014	0.522254	2.63504	2.51926	2.41119	1.99478	2.49992	2.48194
Experimental hybrids	(CKLTI0138/CKLMARSI0022)//CKLTI0043	4.17256	3.94121	13.648	13.65	64.7652	65.4365	65.1434	65.9482	0.297589	0.5	221.675	225.988	122.365	124.603	0.950931	0.950374	0.549223	0.551909	2.79722	2.95401	2.54912	2.50081	2.48946	2.44319
Experimental hybrids	(CKLTI0139/CKDHL120918)//CKSBL10194	4.17256	3.94021	13.312	13.1	63.6563	63.9582	63.6654	63.9833	0.000492305	-3.33067e-16	208.56	202.429	109.398	105.902	0.936846	0.896574	0.526378	0.521422	2.81341	2.96763	2.67713	2.99655	2.88223	3.00063
Experimental hybrids	(CKLTI0133/CKDHL120312)//CKLTI0136	4.16399	3.92518	12.8469	12.4	63.6213	63.8886	63.9965	64.3754	0.297989	0.5	213.335	211.07	116.855	116.415	0.950931	0.952587	0.550808	0.551704	3.00949	3.46965	2.67868	3.00234	2.98054	3.03892
Experimental hybrids	(CKDHL0221/CKDHL120312)//CKLTI0133	4.16113	3.91978	12.9735	12.6	63.4125	63.6186	64.6804	65.2261	0.89845	1.5	216.274	216.323	128.132	132.22	0.908676	0.799311	0.595033	0.609912	2.81997	2.97397	2.55382	2.5003	2.93146	3.01593
Experimental hybrids	(CKLTI0137/CKLMARSI0022)//CKDHL120341	4.15542	3.91035	12.7763	12.35	62.925	62.9708	63.6625	63.9609	0.593195	1	222.704	227.257	123.164	124.777	0.922761	0.849314	0.5491	0.549175	2.47178	2.0668	2.67239	2.98576	2.89712	2.98067
Experimental hybrids	(CKLTI0138/CKLMARSI0022)//CKSBL10194	4.14685	3.89579	14.0107	14.2	62.9141	62.9559	63.6102	63.9149	0.59031	1	218.111	219.268	116.424	115.96	0.950931	0.947643	0.533371	0.530614	2.80899	2.98823	2.67378	2.99733	2.85513	2.99382
Experimental hybrids	(CKLTI0227/CKLMARSI0022)//CKDHL120341	4.14399	3.89078	13.7716	13.9	62.167	61.9967	63.6863	63.9929	1.18906	2	220.684	223.912	118.227	118.84	0.936846	0.901712	0.530106	0.527934	2.60123	2.44247	2.67487	3.00088	2.84884	3.00108
Experimental hybrids	(CKLTI0139/CKLTI0335)//CKDHL120358	4.14114	3.88535	13.3393	13.15	63.8078	64.1163	63.8642	64.1577	0.00266518	-1.66533e-15	221.202	225.212	110.393	107.777	0.950931	0.95038	0.493526	0.479104	2.81555	2.99457	2.55048	2.50108	3.47754	4.00911
Experimental hybrids	CKLTI0318//(CKDHL120312/CML312)	4.13542	3.87648	12.9371	12.5	61.8243	61.4797	61.8239	61.4827	3.00674e-05	-9.99201e-16	222.009	225.892	119.344	119.76	0.979101	1.04929	0.533097	0.529027	2.25454	1.50537	2.41637	2.00202	2.8488	2.97361
Experimental hybrids	(CKDHL120312/CKLTI0042)//CKDHL120668	4.13542	3.87408	12.5342	11.8	63.3847	63.5642	62.9909	63.0373	-0.29806	-0.5	213.047	210.832	118.907	119.253	0.950931	0.951064	0.562547	0.567226	2.82268	2.98536	2.54272	2.49566	2.91775	3.04373
Experimental hybrids	(CKLMARSI0037/CML543)//CKDHL120341	4.124	3.85318	13.286	13.15	64.2346	64.7046	65.4084	66.1907	0.892404	1.5	217.036	216.301	117.598	117.302	0.965016	0.997387	0.544197	0.544779	2.84403	3.0553	2.5404	2.48884	3.16413	3.51115
Experimental hybrids	(CKDHL120312/CML536)//CML550	4.12114	3.85134	13.4258	13.3	61.7538	61.4399	61.3811	60.9397	-0.29511	-0.5	213.067	211.121	113.707	112.737	0.922761	0.849767	0.538655	0.537515	2.81708	3.00284	2.54603	2.50095	2.84624	2.97871
Experimental hybrids	(CKLTI0227/CKLMARSI0022)//CKDHL120312	4.12114	3.85074	12.3536	11.55	61.7622	61.4431	61.7941	61.4913	0.00245607	-2.10942e-15	213.352	211.203	105.628	100.825	0.922761	0.851296	0.494182	0.479083	2.79655	2.94709	2.6794	2.99946	2.98114	3.03852
Experimental hybrids	(CKLMARSI0037/CML543)//CML495	4.12114	3.84886	12.8439	12.45	65.3125	66.1139	66.4938	67.6078	0.893227	1.5	216.739	216.661	120.151	120.897	0.922761	0.850703	0.556009	0.559431	2.84327	3.00688	2.54628	2.49857	2.94816	3.0434
Experimental hybrids	(CKLTI0133/CKDHL120312)//CKLTI0139	4.10971	3.83019	13.5341	13.5	62.9439	63.0259	62.1601	61.9973	-0.595027	-1	214.566	213.398	119.985	120.889	0.965016	1.0015	0.561521	0.56735	3.00038	3.49195	2.55001	2.50947	2.88492	3.01239
Experimental hybrids	(CKLTI0133/CKDHL120312)//CKDHL120668	4.10971	3.82983	12.5538	11.85	61.0116	60.4559	61.0292	60.4673	0.00234662	-5.55112e-16	218.763	220.654	117.079	116.957	0.950931	0.949011	0.532611	0.529479	3.01504	3.5414	2.55156	2.51096	3.16147	3.49983
Experimental hybrids	(CKDHL120312/CKLTI0042)//CKDHL120918	4.10686	3.82654	14.1167	14.5	63.3192	63.5146	62.1428	61.9817	-0.89308	-1.5	208.012	201.606	116.513	115.646	0.936846	0.901943	0.565137	0.571194	2.24177	1.48272	2.67139	2.99096	2.00502	1.48621
Experimental hybrids	(CKLTI0137/CKLMARSI0022)//CKDHL141105	4.10115	3.81326	12.7989	12.35	64.8535	65.5403	65.6139	66.5385	0.593948	1	224.349	229.867	128.686	132.677	0.979101	1.04946	0.567047	0.572919	2.841	3.0206	2.67195	2.99687	3.13918	3.47359
Experimental hybrids	(CKSBL10194/CKDHL120312)//CKDHL120918	4.10115	3.81324	13.0639	12.65	64.0481	64.4652	63.3338	63.5218	-0.591505	-1	221.064	223.462	124.513	126.91	0.965016	0.997719	0.563184	0.568502	2.63041	2.53178	2.55249	2.50911	2.78754	2.97342
Experimental hybrids	(CKDHL120918/CML494)//CKDHL120312	4.09543	3.80601	14.1844	14.65	62.5096	62.4139	61.6827	61.3388	-0.596668	-1	219.497	221.592	114.906	113.241	1.02136	1.20244	0.52058	0.512194	2.837	3.00091	2.67134	2.99205	2.65167	2.52353
Experimental hybrids	(CKLTI0133/CKDHL120312)//CKLTI0134	4.09258	3.80018	13.6263	13.65	62.9345	62.9696	62.8582	62.8774	-0.0035294	-1.11022e-16	219.691	222.636	124.867	127.666	0.922761	0.852091	0.570895	0.577995	2.81399	2.97886	2.67559	2.99999	2.63906	2.53742
Experimental hybrids	(CKLTI0139/CKDHL120918)//CKSBL10205	4.08972	3.79712	13.6831	13.75	63.6761	63.9311	63.2737	63.4122	-0.297978	-0.5	206.251	198.261	110.38	106.515	0.979101	1.04983	0.540136	0.53651	2.8377	3.01186	2.40862	1.99114	3.15424	3.46806
Experimental hybrids	(CKLTI0043/CKDHL120312)//CKDHL120668	4.08972	3.79516	12.858	12.4	62.1967	62.0263	61.8525	61.5616	-0.294639	-0.5	216.524	216.88	120.611	121.518	0.950931	0.949731	0.557651	0.561181	2.79811	2.93571	2.5477	2.49634	2.95334	3.04384
Experimental hybrids	(CKDHL0221/CML464)//CKMLN150478	4.08972	3.79394	12.7655	12.25	64.0405	64.4772	64.8136	65.5036	0.595155	1	213.761	212.138	125.009	128.214	0.950931	0.948983	0.591304	0.606085	3.01041	3.52429	2.67278	2.99172	3.08677	3.47398
Experimental hybrids	(CKLTI0227/CKDHL120918)//CKLTI0026	4.08401	3.78629	12.6142	11.9	63.6294	63.9188	63.667	63.9738	0.0026918	-1.22125e-15	213.701	211.982	109.603	106.776	0.936846	0.899633	0.512459	0.503441	2.6128	2.47123	2.54556	2.49617	2.80125	2.92731
Experimental hybrids	(CKLTI0139/CKDHL120918)//CKDHL143607	4.08401	3.78485	13.3332	13.2	62.9911	63.0541	62.2172	62.0169	-0.594473	-1	208.108	202.448	108.707	105.708	0.979101	1.04973	0.530192	0.526586	2.63905	2.52653	2.40752	1.98964	2.86739	3.00816
Experimental hybrids	(CKLTI0138/CKLTI0330)//CKDHL143607	4.08401	3.78432	13.8895	14.25	63.0028	63.0762	62.6336	62.5699	-0.296463	-0.5	211.297	207.832	113.194	111.346	0.965016	0.998602	0.538626	0.537182	2.66198	2.56628	2.41628	1.99661	2.62833	2.49423
Experimental hybrids	(CKDHL120918/CKLTI0138)//CKDHL142425	4.07544	3.7685	14.1655	14.55	63.7477	64.0665	64.1876	64.6057	0.300604	0.5	212.684	209.792	114.573	112.945	0.922761	0.849995	0.540055	0.538033	2.82711	2.96476	2.67803	2.99489	2.94485	3.05054
Experimental hybrids	CKDHL120918//(CKDHL120312/CML312)	4.05544	3.73608	14.8872	15.8	62.6164	62.5364	62.2449	62.0212	-0.296274	-0.5	213.743	211.336	111.715	108.833	0.936846	0.899119	0.521912	0.514517	2.83528	3.01134	2.68036	3.00198	2.59886	2.48162
Experimental hybrids	(CKSBL10060/CKDHL120312)//CKDHL140539	4.05258	3.73047	12.1438	11.25	62.1574	61.9485	62.5284	62.4332	0.297949	0.5	222.78	226.999	135.877	142.881	0.950931	0.948739	0.61349	0.633569	3.02432	3.50566	2.55243	2.51505	3.13669	3.48722
Experimental hybrids	(CKDHL120918/CKLMARSI0029)//CKLTI0026	4.05258	3.73038	14.1061	14.5	61.7444	61.4439	61.7326	61.4279	0.00129238	3.33067e-16	217.98	218.335	112.402	110.262	0.979101	1.04769	0.51048	0.501771	3.01528	3.50234	2.41845	2.0085	4.47451	5.94753
Experimental hybrids	(CML322/CML543)//CKDHL143607	4.05258	3.73011	14.4783	15.05	62.583	62.546	62.1903	62.0383	-0.298079	-0.5	209.791	203.536	112.405	109.9	0.922761	0.845972	0.538239	0.537198	2.63448	2.50973	2.67551	2.99709	2.58281	2.48798
Experimental hybrids	(CKDHL120312/CKLTI0042)//CKLTI0318	4.04687	3.72115	12.5118	11.8	63.958	64.3226	65.4317	66.3189	1.18594	2	211.647	207.166	120.719	121.681	0.922761	0.847827	0.574523	0.584187	2.83719	3.0068	2.55025	2.50763	2.86155	2.97777
Experimental hybrids	(CKDHL120918/CKLTI0136)//CKDHL142425	4.04401	3.71707	15.6419	17	63.2719	63.4133	63.2462	63.3874	-0.000440129	-2.55351e-15	206.708	198.364	111.417	108.268	0.950931	0.947993	0.542261	0.54137	3.00908	3.47528	2.68127	3.00478	2.77828	2.9469
Experimental hybrids	(CKLTI0137/CKLTI0330)//CKSBL10205	4.04401	3.71468	13.2319	13.05	63.4767	63.7064	63.5857	63.7811	0.00563838	-2.10942e-15	220.442	222.481	124.319	126.718	0.936846	0.898709	0.564269	0.570688	2.83367	3.01607	2.5522	2.50084	2.91863	3.00327
Experimental hybrids	(CKLTI0139/CKLTI0335)//CKDHL142425	4.04116	3.71048	13.2096	12.95	64.8193	65.4786	64.0866	64.4845	-0.591906	-1	208.722	203.599	109.714	106.556	0.979101	1.05019	0.528608	0.523825	3.20202	4.01052	2.54823	2.50471	2.80879	2.97232
Experimental hybrids	(CKLTI0137/CKLMARSI0022)//CKDHL120312	4.03259	3.69468	13.3161	13.2	60.3493	59.5588	59.9456	59.0288	-0.297948	-0.5	220.364	222.738	115.425	114.186	0.965016	0.99941	0.520014	0.512394	2.84892	3.05585	2.53442	2.48114	2.87589	3.0031
Experimental hybrids	(CKLTI0137/CKLTI0330)//CKLTI0043	4.02973	3.69072	13.256	13	62.9858	63.0702	63.6988	64.0202	0.59142	1	216.522	216.951	111.399	109.071	0.936846	0.901592	0.510827	0.501996	2.98928	3.46068	2.67564	2.9989	3.13875	3.50011
Experimental hybrids	CKMLN150478//(CKDHL120312/CML312)	4.02402	3.68042	13.28	13.1	61.0932	60.5427	61.5688	61.1304	0.303184	0.5	221.352	225.273	115.606	115.297	0.993187	1.1005	0.520554	0.515042	2.81276	2.97636	2.41775	2.00306	2.32786	2.01009
Experimental hybrids	CKDHL120694//(CKDHL120312/CML312)	4.02402	3.67983	12.7353	12.15	62.1491	61.9559	61.4096	60.9673	-0.591894	-1	222.542	227.154	123.718	126.207	0.922761	0.849011	0.551986	0.554479	2.82241	3.0414	2.68352	3.01096	2.5883	2.49983
Experimental hybrids	(CKLTI0139/CKLMARSI0022)//CKDHL120358	4.02116	3.67655	13.7486	13.85	63.3172	63.4748	64.0682	64.4538	0.594232	1	220.659	224.361	111.589	108.93	0.950931	0.952097	0.499734	0.486093	2.79515	2.94926	2.54184	2.49295	2.96394	3.04945
Experimental hybrids	(CKLTI0043/CKDHL120312)//CKDHL140539	4.02116	3.67613	12.7697	12.3	64.4953	65.0429	64.1831	64.5944	-0.292936	-0.5	214.138	211.671	131.976	137.605	0.965016	0.998894	0.623586	0.648162	2.81731	2.98003	2.68692	3.00678	3.40077	3.97406
Experimental hybrids	(CKDHL120918/CML494)//CKSBL10205	4.02116	3.67172	15.8397	17.4	63.3451	63.5417	63.754	64.0651	0.298801	0.5	205.908	197.972	102.255	95.94	0.950931	0.950911	0.497306	0.483579	2.64527	2.52921	2.54105	2.49356	2.39841	2.0919
Experimental hybrids	(CKLTI0133/CKDHL120312)//CKLTI0230	4.01545	3.66468	13.1345	12.9	61.8659	61.5588	62.2285	62.0288	0.296292	0.5	210.042	204.988	115.963	114.936	0.936846	0.89941	0.558764	0.562394	3.04155	3.55585	2.53442	2.48114	2.5893	2.5031
Experimental hybrids	CML550//(CKDHL120312/CML312)	4.00688	3.64902	13.8559	14.05	61.4199	61.0196	61.0884	60.5596	-0.292924	-0.5	208.748	203.437	110.352	107.377	0.936846	0.898104	0.532302	0.52852	2.82531	2.99628	2.54928	2.50203	2.85886	2.9894
Experimental hybrids	(CKDHL120918/CKLMARSI0022)//CKDHL120341	3.99545	3.62932	14.7368	15.65	62.2445	62.0762	63.3946	63.5699	0.892019	1.5	212.315	209.582	106.733	102.346	0.950931	0.948602	0.499876	0.487182	2.85462	3.06628	2.54824	2.49661	2.62833	2.49423
Experimental hybrids	(CKLTI0227/CKLMARSI0029)//CKDHL142425	3.9926	3.62432	13.8895	14.25	62.2445	62.0762	62.2531	62.0699	0.000657761	-3.33067e-16	209.262	204.332	113.014	111.096	0.965016	0.998602	0.542501	0.542182	2.66198	2.56628	2.41628	1.99661	2.34174	1.99423
Experimental hybrids	(CKLTI0227/CKDHL120918)//CKDHL141105	3.98403	3.61004	13.7841	13.95	64.5505	65.1604	65.3227	66.1436	0.594394	1	216.489	215.469	121.557	122.762	0.908676	0.79992	0.562195	0.568579	2.62214	2.48218	2.67737	2.99867	2.86643	2.99427
Experimental hybrids	(CKLTI0139/CKLTI0335)//CKDHL141105	3.9726	3.58508	12.3993	11.75	64.4805	65.0735	64.8891	65.6048	0.298346	0.5	217.811	218.752	121.815	123.538	0.965016	0.998954	0.55987	0.565074	2.83321	3.04239	2.54257	2.5027	4.04016	5.03565
Experimental hybrids	(CKDHL120918/CML494)//CKDHL120341	3.95832	3.56596	14.2066	14.7	64.0012	64.3961	64.3186	64.8141	0.295111	0.5	206.289	198.195	111.995	109.494	0.979101	1.05061	0.545955	0.547053	2.81575	2.96432	2.41614	2.00569	2.2757	2.00236
Experimental hybrids	(CKLTI0133/CKDHL120312)//CKDHL140539	3.95261	3.55263	13.9932	14.3	64.4989	65.0869	64.4782	65.0696	-0.00175477	-9.99201e-16	214.606	213.164	127.399	131.333	0.950931	0.949719	0.600008	0.617246	2.82519	3.00301	2.67706	3.00461	3.69433	4.49111
Experimental hybrids	(CKDHL120918/CKLMARSI0022)//CKLTI0026	3.94404	3.53533	13.4527	13.35	62.2065	62.061	62.6091	62.6086	0.29815	0.5	215.875	214.668	112.137	109.622	0.950931	0.947727	0.516504	0.508097	2.82973	3.02021	2.41954	2.01353	3.93174	4.97336
Experimental hybrids	(CKDHL120918/CKLTI0136)//CKDHL120341	3.93261	3.52207	15.3695	16.55	63.2719	63.4133	63.6267	63.8874	0.29668	0.5	219.937	221.114	114.827	113.018	0.936846	0.897993	0.519011	0.51137	2.81645	2.97528	2.68127	3.00478	2.77828	2.9469
Experimental hybrids	(CKLTI0227/CKLMARSI0029)//CKLTI0026	3.93261	3.52161	12.9348	12.5	61.3517	60.9003	61.6737	61.3764	0.294291	0.5	222.859	226.723	117.948	117.535	0.965016	0.997994	0.521806	0.514813	2.832	3.01027	2.66953	2.98939	3.44091	3.97993
Experimental hybrids	(CKDHL120312/CKLTI0042)//CKDHL140539	3.93261	3.51822	13.2144	13.05	65.9659	67.0225	65.206	66.0137	-0.594116	-1	212.333	208.52	129.005	133.429	0.950931	0.947621	0.615672	0.637778	2.81975	2.98401	2.68067	3.01051	3.33638	3.95242
Experimental hybrids	(CKSBL10060/CKDHL120312)//CKLMARSI0022	3.92975	3.51431	12.7545	12.2	60.351	59.5402	60.7744	60.0895	0.299128	0.5	218.733	219.501	123.255	125.189	0.950931	0.95158	0.563306	0.568845	3.022	3.48694	2.41363	2.00033	3.45602	4.04226
Experimental hybrids	(CKDHL0221/CML464)//CKDHL120694	3.9269	3.50908	12.2389	11.35	64.4506	64.9833	64.8902	65.5353	0.300579	0.5	222.13	225.815	130.635	135.502	0.950931	0.95156	0.588961	0.600935	2.82555	2.97615	2.67776	2.99801	2.39948	2.04523
Experimental hybrids	(CKLMARSI0037/CKLTI0139)//CKDHL142425	3.91833	3.49511	14.7203	15.45	66.3746	67.546	66.756	68.0383	0.296162	0.5	204.703	194.786	109.892	106.4	0.908676	0.795972	0.542114	0.542198	2.82711	3.00973	2.67551	2.99709	2.58281	2.48798
Experimental hybrids	(CKLTI0138/CKLMARSI0022)//CKSBL10205	3.91833	3.4915	12.7954	12.4	64.147	64.592	64.5475	65.0951	0.297811	0.5	218.622	219.873	117.168	117.048	0.936846	0.898906	0.536087	0.534549	2.84113	3.07765	2.66898	2.98698	2.91711	3.06517
Experimental hybrids	(CKDHL0221/CML464)//CKLTI0318	3.90404	3.47052	13.3533	13.2	63.4449	63.6204	64.259	64.6496	0.596987	1	221.801	225.087	137.689	146.082	0.965016	0.999566	0.624524	0.648974	2.82632	3.00579	2.68164	3.00062	3.75998	4.52724
Experimental hybrids	(CKSBL10205/CKDHL120312)//CKDHL120918	3.90119	3.46549	13.6681	13.75	62.6445	62.5946	61.5782	61.152	-0.886673	-1.5	206.88	200.605	106.769	102.444	0.936846	0.90147	0.520842	0.513805	2.82099	2.99497	2.55349	2.5054	2.58444	2.49389
Experimental hybrids	(CKLTI0133/CKDHL120312)//CKLTI0133	3.90119	3.46466	13.39	13.3	62.8926	62.9252	63.2219	63.3545	0.295626	0.5	220.497	223.834	120.891	121.984	0.993187	1.102	0.547964	0.548349	3.21035	4.01014	2.68193	3.01056	2.9584	3.04971
Experimental hybrids	(CKDHL120918/CML494)//CKDHL143607	3.89547	3.45478	14.3352	14.85	62.6541	62.6186	62.017	61.7261	-0.587152	-1	205.109	197.123	108.213	104.47	0.965016	0.999311	0.533033	0.529912	2.62734	2.47397	2.42186	2.0003	2.35829	2.01593
Experimental hybrids	(CKDHL120918/CML494)//CML495	3.89547	3.45033	14.3302	14.8	66.3773	67.561	67.1749	68.6086	0.59527	1	207.735	200.668	112.317	109.872	0.965016	0.997727	0.547504	0.548097	2.82973	3.02021	2.68346	3.01353	2.78539	2.97336
Experimental hybrids	(CKSBL10060/CKDHL120312)//CKLMLN150340	3.88405	3.43541	12.5757	11.95	60.6592	59.9455	61.4027	60.9296	0.593659	1	216.799	216.556	121.677	123.102	0.936846	0.902607	0.560028	0.564614	2.62804	2.48045	2.67847	3.00466	3.7505	4.53596
Experimental hybrids	(CKLTI0043/CKDHL120312)//CKDHL120918	3.88405	3.43362	13.3161	13.1	64.4493	64.989	64.0851	64.5249	-0.296638	-0.5	207.522	200.475	116.74	115.847	0.908676	0.79942	0.572285	0.57975	2.99805	3.47797	2.68358	3.00584	2.29848	2.0229
Experimental hybrids	(CKLTI0138/CKLTI0330)//CKDHL120341	3.86977	3.4105	12.5672	12	63.7762	64.1199	63.3969	63.5907	-0.297135	-0.5	222.801	227.231	123.77	126.215	0.922761	0.851231	0.546913	0.549201	2.62461	2.4822	2.6792	3.00181	2.88257	2.99977
Experimental hybrids	(CKLTI0139/CKLMARSI0022)//CKDHL142425	3.84977	3.37557	14.1691	14.6	63.7045	64.0056	63.3083	63.4854	-0.298246	-0.5	202.294	191.548	103.133	97.3533	0.965016	0.997282	0.511332	0.50282	2.82958	3.00975	2.54538	2.50024	2.59895	2.49349
Experimental hybrids	(CKDHL120312/CKLTI0042)//CKLTI0136	3.8412	3.35885	12.9883	12.7	65.2937	66.1166	65.7009	66.6228	0.297946	0.5	211.817	207.82	123.363	125.143	0.922761	0.847291	0.588782	0.60156	2.85215	3.06626	2.5464	2.49346	2.61219	2.48872
Experimental hybrids	(CKDHL120312/CML536)//CKDHL120668	3.83834	3.35257	12.4183	11.7	61.461	61.0743	61.4596	61.0713	0.00062811	-3.88578e-15	216.181	216.555	108.105	104.268	0.936846	0.900197	0.497428	0.48342	2.82343	2.99895	2.54724	2.50912	3.37982	3.97226
Experimental hybrids	(CKDHL120918/CKLTI0138)//CKLTI0026	3.82406	3.33021	14.0685	14.35	62.8979	62.9582	63.2849	63.4833	0.297613	0.5	216.992	216.929	115.32	114.152	0.936846	0.896574	0.530253	0.526422	2.81341	2.96763	2.4132	1.99655	3.74199	4.50063
Experimental hybrids	(CKDHL0221/CML464)//CKLTI0139	3.81549	3.31399	13.4196	13.35	64.1608	64.5928	65.3032	66.0616	0.891454	1.5	222.226	226.676	126.427	129.778	0.936846	0.900149	0.57052	0.577896	3.02398	3.5342	2.67365	2.9934	3.40311	4.00177
Experimental hybrids	(CKLMARSI0037/CKLTI0139)//CKLTI0026	3.80978	3.30033	12.4844	11.75	62.2065	62.061	63.3701	63.6086	0.892391	1.5	212.823	209.418	109.266	105.622	0.965016	0.997727	0.516504	0.508097	2.82973	3.02021	2.68346	3.01353	3.35857	3.97336
Experimental hybrids	(CKLTI0137/CKLMARSI0022)//CKLTI0043	3.78978	3.27136	12.82	12.25	64.0196	64.4261	64.4186	64.9485	0.298813	0.5	218.114	220.009	112.059	110.546	0.880505	0.699257	0.513075	0.505669	2.79977	2.96224	2.67367	2.9958	2.74302	2.92678
Experimental hybrids	(CKDHL0221/CKDHL120312)//CKLMLN150356	3.78693	3.26485	11.7225	10.55	59.5222	58.4908	59.5051	58.474	0.000579774	-2.55351e-15	205.925	197.19	108.368	104.331	0.936846	0.899578	0.529858	0.526284	2.82444	2.97082	2.41523	2.00136	5.42025	7.50867
Experimental hybrids	(CKLTI0139/CKDHL120918)//CKLTI0043	3.78121	3.25559	13.1932	12.95	64.4113	64.957	64.7927	65.4407	0.298591	0.5	215.444	215.441	112.364	110.782	0.936846	0.899841	0.526283	0.521103	2.82666	3.0096	2.67871	3.00337	3.12246	3.47375
Experimental hybrids	(CKLTI0137/CKLTI0330)//CKDHL141105	3.78121	3.25392	12.8802	12.45	65.2636	66.0409	66.0548	67.04	0.595709	1	220.65	223.744	127.188	131.38	0.965016	0.999179	0.574108	0.584134	2.43786	2.01559	2.53791	2.49106	3.14654	3.51797
Experimental hybrids	(CKDHL120918/CML494)//CKDHL140475	3.7755	3.2435	14.7404	15.5	62.6102	62.5665	62.2852	62.1057	-0.293637	-0.5	215.592	214.792	109.548	105.945	0.922761	0.849995	0.50518	0.493033	2.63447	2.46476	2.4141	1.99489	2.65827	2.55054
Experimental hybrids	(CKDHL0221/CKDHL120312)//CKLMLN150340	3.7755	3.24249	12.4985	11.75	63.2932	63.4824	63.321	63.5228	0.0021971	5.55112e-16	222.278	225.782	129.81	134.206	0.936846	0.897793	0.585687	0.597089	2.83262	3.03854	2.68516	3.01153	4.2101	5.46847
Experimental hybrids	(CKLTI0043/CKDHL120312)//CKLMLN150461	3.75836	3.21649	12.5474	11.85	62.1841	61.9777	63.2794	63.4433	0.889042	1.5	209.709	204.258	107.119	102.421	0.908676	0.800091	0.507222	0.495837	2.62926	2.49428	2.41373	1.99888	2.84963	2.98558
Experimental hybrids	(CKLTI0137/CKLTI0330)//CKDHL120341	3.75836	3.21336	13.0211	12.75	63.3253	63.5478	64.0813	64.548	0.594041	1	216.331	216.041	117.179	117.008	0.908676	0.801438	0.54246	0.543349	2.81187	3.00452	2.67398	2.9968	3.47917	4.04828
Experimental hybrids	(CKDHL0221/CML464)//CKDHL140539	3.75265	3.20403	13.3167	13.15	65.7196	66.6186	66.4622	67.5592	0.592392	1	213.481	210.458	134.018	140.915	0.950931	0.948244	0.639328	0.668065	2.83668	3.04502	2.66983	2.98861	3.43231	4.03512
Experimental hybrids	(CKLTI0133/CKDHL120312)//CML494	3.74408	3.19077	12.9759	12.5	63.2799	63.4554	63.6533	63.9529	0.297449	0.5	213.158	211.496	118.484	119.094	0.922761	0.849049	0.55999	0.565086	2.81366	3.01173	2.54881	2.50439	2.49252	2.4381
Experimental hybrids	(CKDHL120918/CKLTI0136)//CKLTI0026	3.68695	3.0906	12.4036	11.65	63.281	63.5005	63.5974	63.9675	0.293343	0.5	213.934	212.131	111.705	109.389	0.922761	0.853739	0.518569	0.511623	2.81968	3.00002	2.54189	2.48714	4.29345	5.50096
Experimental hybrids	(CKLTI0138/CKLMARSI0022)//CKDHL143607	3.68409	3.08511	15.265	16.35	62.9621	63.046	63.3317	63.5383	0.296162	0.5	202.523	191.036	101.458	94.6503	0.922761	0.845972	0.503364	0.492198	2.82711	3.00973	2.67551	2.99709	2.58281	2.48798
Experimental hybrids	(CML543/CML494)//CML495	3.66981	3.05886	12.3295	11.6	66.45	67.6139	66.8743	68.1078	0.298986	0.5	211.07	206.911	120.689	121.647	0.950931	0.950703	0.583134	0.594431	2.84327	3.00688	2.54628	2.49857	2.94816	3.0434
Experimental hybrids	(CKSBL10205/CKDHL120312)//CKDHL140539	3.65267	3.02905	13.5723	13.6	64.5446	65.1054	64.1366	64.5599	-0.299411	-0.5	208.237	201.935	120.598	121.843	0.979101	1.04967	0.58785	0.601721	3.02574	3.53826	2.6715	2.98888	2.85786	3.02062
Experimental hybrids	(CKLTI0133/CKDHL120312)//CKMLN150478	3.6441	3.0146	12.7693	12.2	63.3319	63.5173	63.6965	63.9912	0.296893	0.5	216.118	216.526	121.685	123.434	0.908676	0.799172	0.56642	0.572713	3.01352	3.51688	2.6779	3.0028	2.83177	2.98258
Experimental hybrids	(CKLTI0227/CKLMARSI0022)//CKLTI0026	3.6241	2.98092	12.3726	11.55	62.8883	62.9343	63.6071	63.9092	0.592333	1	219.634	221.911	117.286	116.876	0.950931	0.948733	0.529687	0.525315	2.6218	2.48863	2.54483	2.50165	3.39496	3.9786
Experimental hybrids	(CKLTI0138/CKLMARSI0022)//CKDHL142425	3.62125	2.97519	13.3223	13.15	62.9439	63.0259	62.9211	62.9973	-0.00078573	-2.9976e-15	209.187	204.148	110.654	107.889	0.965016	1.0015	0.530521	0.52735	2.80775	2.99195	2.55001	2.50947	2.88492	3.01239
Experimental hybrids	(CKLTI0133/CKDHL120312)//CKLMLN150459	3.60982	2.95368	12.4387	11.6	62.4963	62.4209	62.0932	61.9466	-0.298627	-0.5	211.624	206.774	118.447	118.231	0.89459	0.746263	0.568138	0.574991	2.82073	3.00989	2.54908	2.50605	3.08713	3.4797
Experimental hybrids	(CKLTI0137/CKLMARSI0022)//CKLTI0026	3.59554	2.9283	12.6498	12	62.8844	62.9745	63.2502	63.5065	0.296127	0.5	214.505	212.435	110.441	107.178	0.936846	0.901748	0.512565	0.502474	2.82422	3.01722	2.5483	2.49606	3.95769	4.98322
Experimental hybrids	(CKDHL0221/CKDHL120312)//CML550	3.58982	2.91843	13.2917	13.15	64.012	64.4334	64.7537	65.4427	0.59293	1	207.482	200.408	118.435	118.647	0.936846	0.89749	0.580504	0.591968	2.82421	3.03207	2.67212	2.99523	2.90896	3.04199
Experimental hybrids	(CKLTI0138/CKLMARSI0022)//CKLTI0026	3.56126	2.86749	12.9524	12.5	63.2932	63.4824	63.7015	64.0228	0.299318	0.5	212.277	208.582	112.008	109.406	0.936846	0.897793	0.527562	0.522089	3.02525	3.53854	2.68516	3.01153	4.49669	5.96847
Experimental hybrids	(CKLTI0138/CKLTI0330)//CKDHL142425	3.5584	2.86572	13.3238	13.15	64.0517	64.4893	64.0762	64.5182	0.00157762	-1.44329e-15	207.113	200.135	109.669	106.57	0.89459	0.752088	0.53724	0.535705	2.99215	3.45146	2.54676	2.50125	2.04731	1.50161
Experimental hybrids	(CKLTI0139/CKDHL120918)//CKDHL142425	3.52984	2.81506	13.7822	13.95	64.1567	64.6141	63.8016	64.1166	-0.296089	-0.5	207.899	201.037	111.056	108.016	0.922761	0.849128	0.534637	0.531958	3.00444	3.47781	2.67804	2.99688	2.94051	3.03118
Experimental hybrids	(CKLTI0133/CKDHL120312)//CKLMLN150461	3.46699	2.70547	12.4161	11.7	61.399	60.9485	61.387	60.9332	0.000828441	-9.99201e-16	210.715	206.249	114.342	112.881	0.880505	0.698739	0.547615	0.548569	3.02432	3.50566	2.55243	2.51505	3.42328	3.98722
Experimental hybrids	(CKDHL0221/CKDHL120312)//CKLMLN150461	3.46128	2.69392	12.7224	12.2	61.484	61.1075	61.5157	61.1146	0.00274599	-2.10942e-15	212.887	209.544	113.538	111.625	0.908676	0.797501	0.536413	0.534296	2.839	3.03838	2.67962	3.00257	3.4192	3.97675
Experimental hybrids	(CKLTI0139/CKLMARSI0022)//CKLTI0026	3.447	2.668	11.5869	10.35	63.2888	63.4777	63.3309	63.518	0.00293277	1.11022e-16	217.766	218.547	116.426	116.076	0.950931	0.948945	0.5368	0.535479	3.2118	4.05396	2.67553	2.99829	4.90206	6.53572
Experimental hybrids	(CKDHL0221/CML464)//CKDHL120668	3.37273	2.53749	12.7103	12.1	62.9141	62.9824	64.8429	65.5228	1.4878	2.5	215.01	213.282	115.095	113.706	0.950931	0.947793	0.535312	0.532089	3.02525	3.53854	2.5532	2.51153	3.63693	4.46847
Experimental hybrids	(CKDHL0221/CML464)//CKLMARSI0022	3.31845	2.44598	13.4634	13.35	64.0305	64.4469	65.1038	65.9075	0.88707	1.5	218.699	219.62	127.607	131.442	0.922761	0.848255	0.585767	0.59914	2.81619	2.99269	2.67464	2.99713	2.84972	2.99745
Experimental hybrids	(CKLTI0139/CKDHL120918)//CKLTI0026	3.30131	2.41549	13.547	13.55	64.5403	65.0946	64.1964	65.0874	0.0332459	0.0692149	210.95	207.605	112.152	109.944	1.09178	1.45147	0.532467	0.528805	3.01362	3.49497	2.68545	3.0054	3.15761	3.49389
Experimental hybrids	(CKDHL0221/CML464)//CKDHL120918	3.18419	2.21123	13.7209	13.85	64.3939	64.9539	67.3965	68.9364	2.37465	4	206.407	199.134	111.557	108.732	0.89459	0.753478	0.547608	0.547297	3.02813	3.51761	2.66874	2.9794	3.16513	3.48344
Experimental hybrids	(CKLTI0139/CKLTI0335)//CKLTI0026	3.16706	2.17918	12.8808	12.3	62.904	62.9647	63.2946	63.5074	0.297838	0.5	221.711	225.054	121.253	122.548	0.936846	0.897757	0.544063	0.544108	3.19956	4.00211	2.54974	2.50255	5.27104	7.41169
Experimental hybrids	(CKDHL0221/CML464)//CML550	3.1442	2.14052	12.8539	12.45	62.9127	62.9662	64.7927	65.449	1.48515	2.5	207.542	201.967	120.214	121.549	0.89459	0.749631	0.590278	0.603366	2.8398	3.03748	2.67745	2.99426	3.46179	3.98573
Experimental hybrids	(CKLTI0138/CKLTI0330)//CKLTI0026	3.1442	2.13892	12.4868	11.8	63.7469	64.0409	64.1524	64.54	0.298589	0.5	209.31	204.244	109.243	106.38	0.922761	0.849179	0.523733	0.519134	3.20838	4.01559	2.53791	2.49106	5.15264	7.01797
Experimental hybrids	(CKLTI0137/CKLTI0330)//CKLTI0026	2.84998	1.62361	12.2287	11.3	62.568	62.5353	63.3233	63.5518	0.593845	1	209.017	202.706	102.297	95.8421	0.936846	0.900212	0.487469	0.471372	3.00101	3.48234	2.55094	2.50763	4.23051	5.48599
Internal Check hybrid	CKMLN150073	4.83559	4.90042	13.2694	13.175	61.5637	61.4612	61.3121	61.2052	-0.219548	-0.25	222.245	223.315	125.337	126.151	0.913338	0.887574	0.562674	0.563915	2.46458	2.37161	2.45201	2.37736	2.2367	2.22674
Internal Check hybrid	CKMLN150077	5.27345	5.41881	13.9758	14.075	61.3925	61.2908	60.1472	59.9454	-1.17768	-1.375	221.208	222.126	115.277	114.862	0.966775	0.974388	0.520867	0.518604	2.66573	2.63721	2.59277	2.62275	2.65489	2.62331
Internal Check hybrid	CKMLN150079	4.82956	5.08675	13.7883	13.9	64.148	64.5795	64.1699	64.5989	0.000494155	-9.99201e-16	219.595	220.789	122.743	124.382	0.922761	0.847679	0.558596	0.562572	2.64501	2.55546	2.54594	2.4978	3.09528	3.50287
Commercial hybrid check	DK8031	3.94689	3.54263	12.5105	11.85	62.9823	63.0869	64.8587	65.5696	1.48385	2.5	219.956	222.364	117.529	117.583	1.00727	1.14972	0.530258	0.527246	2.82519	3.00301	2.5451	2.50461	3.12115	3.49111
Commercial hybrid check	Duma43	3.33688	3.16314	11.9021	11.69	60.5404	60.4095	63.2323	63.2796	2.544	2.9	228.57	230.838	120.332	120.545	0.819144	0.751732	0.524193	0.522785	2.83701	2.88238	2.64679	2.70003	3.14497	3.20371
Commercial hybrid check	H517	3.60277	3.51784	14.3626	14.4437	66.4798	66.6271	69.2864	69.5477	2.69877	2.9375	247.805	250.745	150.014	151.691	0.809583	0.763019	0.602728	0.604952	3.05612	3.13068	3.02137	3.18955	2.97544	3.01235
Commercial hybrid check	Pioneer30G19	3.95957	3.90189	14.3982	14.45	62.6557	62.6727	65.7008	65.8845	2.92047	3.21429	227.494	228.815	121.827	122.301	0.857479	0.821664	0.535399	0.535539	2.70493	2.70895	2.61432	2.63915	2.36181	2.34511
Commercial hybrid check	Pioneer3253	3.22719	2.75499	11.9933	11.55	66.9807	67.6497	67.8087	68.6266	0.740819	1	219.178	220.338	134.374	137.583	0.90725	0.851238	0.611988	0.621861	3.02789	3.25787	2.75298	3.00549	3.16406	3.26666
Commercial hybrid check	WE5135	5.09528	5.15094	13.5962	13.5938	60.686	60.6068	60.0222	59.9231	-0.639481	-0.6875	217.373	217.425	117.93	117.988	0.956505	0.95618	0.542814	0.542946	2.85451	2.8778	2.46523	2.43606	2.79421	2.80865
Commercial hybrid check	WH505	4.14332	4.1092	13.6524	13.6813	66.5156	66.6805	66.0595	66.2123	-0.411552	-0.4375	221.467	221.698	130.121	130.679	0.847007	0.806301	0.588178	0.590111	2.95054	3.00016	2.83324	2.93575	2.85411	2.8823
