# Supplementary material for: Genetic Insights from Line × Tester analysis of Maize Lethal Necrosis testcrosses for developing multi-stress-resilient hybrids in Sub-Saharan Africa
Source: PLoS One. 2026 Feb 25;21(2):e0339252. doi: 10.1371/journal.pone.0339252 (PMC12935245; doi:10.1371/journal.pone.0339252)
Supplement: S1 File — S1 Table. BLUEs and BLUPs for 437 testcross hybrids and ten commercial checks evaluated under MLN disease pressure. S2 Table. BLUEs and BLUPs for 437 testcross hybrids and ten commercial checks evaluated under optimum conditions. S3 Table. BLUEs and BLUPs for 437 testcross hybrids and ten commercial checks evaluated undermanaged drought conditions. S4 Table. Mean performance of grain yield, MLN disease severity at different time intervals and other agronomic traits in best 20 testcross hybrids plus seven checks tested in multiple locations under MLN disease conditions. S5 Table. Mean performance of grain yield, and other agronomic traits in best 20 testcross hybrids plus seven checks tested in multiple locations under optimum conditions. S6 Table. Mean performance of grain yield, and other agronomic traits in best 20 testcross hybrids plus seven checks tested under managed drought conditions and their performance for GLS, TLB and GY under optimum and for MLN and GY under MLN disease pressure conditions. S7 Table. Specific combining ability effects of 437 testcross hybrids for grain yield under MLN disease pressure, optimum and managed drought conditions. (ZIP) [file pone.0339252.s001.zip › Supplementary Table S6.xlsx]

## Sheet: Sheet1
Supplementary Table S6. Mean performance of grain yield, and other agronomic traits in best 20 testcross hybrids plus seven checks tested under managed drought conditions and their performance for GLS, TLB and GY under optimum and for MLN and GY under MLN disease pressure conditions.
Three-way testcross hybrid	GY (t/ha)	MOI (%)	AD (days)	SD (days)	ASI (days)	PH (cm)	EH (cm)	SEN (1-9)	MLN3 (1-9)	GY MLN (t/ha)	GY Opt (t/ha)
(CKLTI0043/CKDHL120312)//CKDHL140548	5.66	12.46	62.89	61.03	-1.48	219.18	134.7	2.84	2.01	3.82	5.71
(CKSBL10194/CKDHL120312)//CKDHL140548	5.63	13.1	62.98	61.5	-1.19	219.7	136.3	1.73	1.33	4.99	6.45
(CML322/CML543)//CKDHL142445	5.6	13.9	63.2	63.15	0	235.9	134.18	2.57	2.41	5.28	7.96
(CKLTI0139/CKLMARSI0022)//CKDHL140910	5.56	14.42	62.86	61.71	-0.89	223.95	121.34	2.12	3.92	3.5	7.05
(CKDHL120918/CKLTI0138)//CKDHL120312	5.53	15.54	61.14	59.26	-1.48	219.5	111.9	2.95	4.85	2.02	5.88
(CKLMARSI0037/CML543)//CKDHL120312	5.52	14.75	60.68	61.12	0.3	220.09	116.66	2.05	2.45	3.45	6.82
(CKLMARSI0037/CKLTI0139)//CKDHL140910	5.49	15.55	62.7	61.58	-0.89	212.74	115.68	2.03	3.9	3.63	7.53
(CKDHL120918/CML494)//CKDHL141105	5.44	15.27	64.48	64.51	0	214.18	123.43	2.32	2.04	4.99	6.04
(CKLTI0227/CKLMARSI0022)//CKSBL10194	5.43	13.8	61.84	61.96	0.01	217.17	117.63	2.39	2.01	4.32	6.05
(CML322/CML543)//CKSBL10194	5.38	14.29	61.4	61.69	0.29	223.54	121.87	2.35	0.83	5.05	7.02
(CML543/CML494)//CKDHL120312	5.38	13.75	61.81	61.79	0	228.46	123.59	2.31	2.92	2.99	6.73
(CKLTI0227/CKDHL120918)//CKDHL140910	5.38	15.05	62.5	61.29	-0.89	221.05	124.7	2.07	2.32	4.29	6.76
(CKLMARSI0037/CKLTI0139)//CKDHL120312	5.36	14.09	60.36	59.22	-0.89	215.52	113.05	2.52	5.75	1.5	6.87
(CKDHL120918/CKLMARSI0029)//CKSBL10194	5.35	14.67	62.53	64.05	1.19	213.71	112.79	2.92	2.55	3.79	6.23
(CKLTI0227/CKLMARSI0029)//CKDHL140910	5.35	14.47	62.98	61.2	-1.48	218.04	118.17	1.81	1.45	4.03	6.68
(CML322/CML543)//CKDHL120312	5.34	13.13	59.98	60.06	0.01	216.94	109.17	2.39	3.01	2.94	6.8
(CKLTI0137/CKLMARSI0022)//CKDHL140910	5.31	14.44	62.12	61.33	-0.6	218.31	113.77	2.04	1.57	4.49	6.64
(CKLTI0227/CKLMARSI0022)//CKDHL140910	5.31	14.8	63.36	61.91	-1.18	222.67	117.12	2.36	2.15	4	7.1
(CKLMARSI0037/CKLTI0139)//CKDHL142806	5.31	14.11	63.24	62.47	-0.59	211.08	111.44	1.69	2.97	3.22	6.38
CKLMARSI0029//(CKDHL120312/CML312)	5.31	13.85	61.8	61.02	-0.59	221.49	107.74	2.25	3.52	3.51	6.46
WE5135	5.1	13.6	60.69	60.02	-0.64	217.37	117.93	2.79	3.45	2.23	6.55
WH505	4.14	13.65	66.52	66.06	-0.41	221.47	130.12	2.85	1.18	4.38	6.2
Pioneer30G19	3.96	14.4	62.66	65.7	2.92	227.49	121.83	2.36	0.47	5.45	5.8
DK8031	3.95	12.51	62.98	64.86	1.48	219.96	117.53	3.12	0.61	5.98	3.61
H517	3.6	14.36	66.48	69.29	2.7	247.8	150.01	2.98	0.3	5.35	5.46
Duma43	3.34	11.9	60.54	63.23	2.54	228.57	120.33	3.14	0.21	6.08	5.05
Pioneer3253	3.23	11.99	66.98	67.81	0.74	219.18	134.37	3.16	-	6.5	3.78
GY- grain yield; MOI- moisture content; AD- anthesis date; SD – silking date; ASI – Anthesis-silking interval; PH- plant height; EH- ear height; SEN – senescence; GY MLN – grain yield under MLN disease; GY opt - grain yield under optimum condition; GLS - Gray leaf spot; TLB - Turcicum leaf blight; MLN3 – MLN disease severity.
